# Supplementary material for: 2,2-Dimethyl-2,3-dihydro­pyrano[2,3-a]carbazol-4(11H)-one
Source: Acta Crystallogr Sect E Struct Rep Online. 2008 Oct 22;64(Pt 11):o2155. doi: 10.1107/S1600536808033849 (PMC2959512; doi:10.1107/S1600536808033849)
Supplement: Supplementary file 2 [file e-64-o2155-Isup2.hkl]

# 
# h,k,l, Fc-squared, Fo-squared, sigma(Fo-squared) and status flag 
# 
data_I
_shelx_title ' 07an015_0m in P2(1)/n' 
_shelx_refln_list_code          4 
_shelx_F_calc_maximum      169.99 
_exptl_crystal_F_000       560.00 
_reflns_d_resolution_high  0.7698 
 
loop_ 
 _symmetry_equiv_pos_as_xyz 
 'x, y, z' 
 '-x+1/2, y+1/2, -z+1/2' 
 '-x, -y, -z' 
 'x-1/2, -y-1/2, z-1/2' 
 
_cell_length_a     5.9926 
_cell_length_b    14.3368 
_cell_length_c    15.6839 
_cell_angle_alpha  90.000 
_cell_angle_beta   95.270 
_cell_angle_gamma  90.000 
 
_shelx_F_squared_multiplier     1.000 
 
loop_ 
 _refln_index_h 
 _refln_index_k 
 _refln_index_l 
 _refln_F_squared_calc 
 _refln_F_squared_meas 
 _refln_F_squared_sigma 
 _refln_observed_status 
   2   0   0     1424.08     1361.60     17.02 o 
   4   0   0      308.08      309.06      6.32 o 
   6   0   0       59.88       56.03      3.68 o 
   1   1   0      183.56      171.29      1.88 o 
   2   1   0     1081.26     1011.84      6.83 o 
   3   1   0     1000.34      968.18      7.30 o 
   4   1   0      299.54      313.54      4.49 o 
   5   1   0        9.61       11.65      1.17 o 
   6   1   0      463.65      452.27      8.63 o 
   7   1   0       59.04       64.11      7.15 o 
   0   2   0      280.18      266.16      2.95 o 
   1   2   0      471.91      424.50      3.56 o 
   2   2   0       65.97       59.49      1.57 o 
   3   2   0      129.01      127.37      2.52 o 
   4   2   0      125.41      128.84      2.85 o 
   5   2   0        0.72        3.10      1.00 o 
   6   2   0      155.56      155.98      5.17 o 
   7   2   0       29.04       22.14      4.96 o 
   1   3   0      194.49      204.79      2.33 o 
   2   3   0      718.05      684.11      5.10 o 
   3   3   0      147.59      166.31      2.79 o 
   4   3   0        3.34        5.19      1.18 o 
   5   3   0       61.02       58.69      3.35 o 
   6   3   0        0.17        0.07      1.56 o 
   7   3   0        3.60        4.13      2.17 o 
   0   4   0        0.16        1.69      0.91 o 
   1   4   0       40.73       49.91      1.43 o 
   2   4   0       19.34       17.83      1.26 o 
   3   4   0      399.13      453.09      4.63 o 
   4   4   0      102.06      106.00      2.42 o 
   5   4   0      268.94      243.41      6.36 o 
   6   4   0       64.68       71.16      4.04 o 
   7   4   0        0.00        4.92      3.45 o 
   1   5   0      414.38      419.19      4.46 o 
   2   5   0      178.15      198.28      2.86 o 
   3   5   0       88.17       91.88      1.98 o 
   4   5   0        2.01        0.11      1.27 o 
   5   5   0       26.78       34.46      3.04 o 
   6   5   0      136.19      136.02      5.20 o 
   7   5   0       17.51       18.19      2.53 o 
   0   6   0       70.12       73.39      2.66 o 
   1   6   0      318.67      309.84      3.59 o 
   2   6   0       27.04       28.35      1.16 o 
   3   6   0       67.79       70.28      2.34 o 
   4   6   0     1253.19     1217.57     13.92 o 
   5   6   0      181.29      169.97      5.74 o 
   6   6   0       53.13       53.01      4.26 o 
   7   6   0        3.98        7.96      2.49 o 
   1   7   0      105.79      123.98      2.46 o 
   2   7   0       88.05       86.56      2.15 o 
   3   7   0      581.72      584.24      6.81 o 
   4   7   0      186.65      170.90      5.47 o 
   5   7   0      276.35      257.67      7.10 o 
   6   7   0        2.44        2.99      1.42 o 
   7   7   0       37.90       37.18      4.96 o 
   0   8   0      358.72      422.07      6.77 o 
   1   8   0      161.48      155.23      2.88 o 
   2   8   0        0.63        0.62      0.75 o 
   3   8   0      493.32      473.73      8.26 o 
   4   8   0      201.56      188.25      5.91 o 
   5   8   0        1.16        3.16      1.42 o 
   6   8   0        3.20        4.58      1.42 o 
   7   8   0      403.21      440.08     15.42 o 
   1   9   0       90.38      113.78      2.59 o 
   2   9   0      474.28      476.63      5.77 o 
   3   9   0      121.99      119.00      4.57 o 
   4   9   0      318.87      302.18      7.49 o 
   5   9   0       47.78       45.04      3.74 o 
   6   9   0       63.46       64.29      4.46 o 
   0  10   0      505.18      524.78      8.48 o 
   1  10   0      481.07      493.09      5.78 o 
   2  10   0      527.50      503.19      7.65 o 
   3  10   0      101.43      100.33      4.40 o 
   4  10   0      130.35      127.19      5.09 o 
   5  10   0       82.16       91.64      4.62 o 
   6  10   0        4.29        7.11      1.51 o 
   1  11   0      174.24      175.91      3.60 o 
   2  11   0       30.17       34.41      2.52 o 
   3  11   0        3.17       -0.79      1.39 o 
   4  11   0      126.26      135.20      5.35 o 
   5  11   0       35.89       26.82      3.00 o 
   6  11   0       60.22       73.14      4.33 o 
   0  12   0      268.23      289.42      7.38 o 
   1  12   0      479.37      447.61      6.58 o 
   2  12   0       75.99       73.29      3.89 o 
   3  12   0       74.93       76.47      4.20 o 
   4  12   0       84.46       87.36      4.56 o 
   5  12   0        5.07        8.08      1.72 o 
   1  13   0      441.26      424.19      7.71 o 
   2  13   0        4.45        4.48      1.72 o 
   3  13   0      140.63      119.86      5.02 o 
   4  13   0        3.44        4.52      1.78 o 
   5  13   0       88.98       91.97      4.61 o 
   0  14   0      157.93      154.98      6.94 o 
   1  14   0        0.14        0.03      1.30 o 
   2  14   0        6.42        9.14      2.01 o 
   3  14   0      195.72      198.65      6.46 o 
   4  14   0       57.75       67.00      5.62 o 
   5  14   0       40.54       41.34      3.47 o 
   1  15   0       82.76       84.43      4.19 o 
   2  15   0       18.00       18.68      2.90 o 
   3  15   0      294.81      321.47      8.39 o 
   4  15   0       17.09       14.59      2.28 o 
   0  16   0      356.55      362.30     14.51 o 
   1  16   0        0.79        1.11      1.36 o 
   2  16   0       59.36       69.44      4.07 o 
   3  16   0        1.16        1.30      3.03 o 
   1  17   0        4.42        7.38      1.24 o 
   2  17   0       47.89       49.87      3.40 o 
   3  17   0        2.40       -0.32      1.33 o 
   0  18   0        8.57       23.27      5.07 o 
   1  18   0        3.94        4.86      3.28 o 
  -7   0   1      425.74      372.30     19.67 o 
  -5   0   1      213.85      220.24      5.87 o 
  -3   0   1     3634.34     3510.79     37.52 o 
  -1   0   1     1254.44     1193.79     11.98 o 
   1   0   1     2620.99     2430.92     19.84 o 
   3   0   1      466.07      448.45      6.87 o 
   5   0   1       92.82       86.83      3.90 o 
   7   0   1      143.30      170.32     13.61 o 
  -7   1   1        7.65        8.91      3.89 o 
  -6   1   1      135.08      136.25      6.04 o 
  -5   1   1      103.16       96.76      2.70 o 
  -4   1   1      333.65      355.59      4.73 o 
  -3   1   1      130.41      135.58      2.61 o 
  -2   1   1        0.05        0.53      0.57 o 
  -1   1   1     1694.01     1572.43      9.20 o 
   0   1   1      441.17      426.15      7.26 o 
   1   1   1     1894.68     1821.67      8.56 o 
   2   1   1      602.81      562.00      5.04 o 
   3   1   1        8.20        6.09      0.85 o 
   4   1   1      231.53      262.22      4.61 o 
   5   1   1       62.83       64.75      2.33 o 
   6   1   1        5.34        4.76      1.16 o 
   7   1   1      208.44      205.66     10.56 o 
  -7   2   1        4.16       -0.87      6.14 o 
  -6   2   1       22.03       21.45      2.27 o 
  -5   2   1        0.78        1.27      0.89 o 
  -4   2   1       14.42       13.14      1.22 o 
  -3   2   1       22.48       35.88      1.62 o 
  -2   2   1     1748.78     1715.90      9.11 o 
  -1   2   1       73.95       66.10      1.83 o 
   0   2   1    10405.26     9573.62     41.96 o 
   1   2   1    10507.28    10196.01     61.15 o 
   2   2   1     1283.86     1279.39      7.58 o 
   3   2   1       48.85       59.15      1.83 o 
   4   2   1       22.14       24.81      1.64 o 
   5   2   1       89.93       79.75      2.92 o 
   6   2   1       12.34       14.19      2.91 o 
   7   2   1       22.77       23.18      4.64 o 
  -7   3   1        0.66        5.34      1.61 o 
  -6   3   1       96.63      100.69      4.31 o 
  -5   3   1      238.08      232.71      4.92 o 
  -4   3   1        0.06        1.01      0.66 o 
  -3   3   1        1.13        2.99      0.50 o 
  -2   3   1       13.44       15.49      0.99 o 
  -1   3   1       23.65       18.71      1.13 o 
   0   3   1        3.01        2.14      0.65 o 
   1   3   1     6522.61     6534.80     35.94 o 
   2   3   1      651.11      653.22      5.96 o 
   3   3   1      783.17      825.77      6.66 o 
   4   3   1       48.87       44.20      1.71 o 
   5   3   1        4.29        6.57      1.63 o 
   6   3   1       20.00       19.40      2.34 o 
   7   3   1      123.19      121.74     17.47 o 
  -7   4   1        1.57        2.02      2.42 o 
  -6   4   1       15.16       18.23      2.75 o 
  -5   4   1       17.46       15.89      2.23 o 
  -4   4   1       17.97       16.97      1.31 o 
  -3   4   1       23.95       22.53      1.04 o 
  -2   4   1       88.58       80.80      2.98 o 
  -1   4   1      468.47      419.98      3.65 o 
   0   4   1      754.47      721.67      5.28 o 
   1   4   1       20.59       21.41      1.74 o 
   2   4   1      269.08      263.48      3.87 o 
   3   4   1      364.43      342.28      3.94 o 
   4   4   1      376.49      362.13      4.63 o 
   5   4   1      263.04      246.95      9.04 o 
   6   4   1       75.49       72.76      3.89 o 
   7   4   1       16.57       11.92      2.80 o 
  -7   5   1       32.57       25.29      3.85 o 
  -6   5   1      216.63      233.68      6.86 o 
  -5   5   1        6.32        5.11      1.66 o 
  -4   5   1      110.48      116.14      3.11 o 
  -3   5   1       24.28       25.49      1.03 o 
  -2   5   1        6.75        4.89      0.88 o 
  -1   5   1       39.67       51.53      1.54 o 
   0   5   1      170.13      167.66      2.48 o 
   1   5   1       24.43       37.01      1.25 o 
   2   5   1     1389.86     1399.51     10.06 o 
   3   5   1      157.71      167.12      3.82 o 
   4   5   1      337.23      332.59      5.46 o 
   5   5   1      555.90      534.04      9.72 o 
   6   5   1       23.57       23.82      2.68 o 
   7   5   1       14.49       13.15      2.84 o 
  -7   6   1       95.89       81.47      9.01 o 
  -6   6   1       16.22       19.95      2.39 o 
  -5   6   1      121.39      120.31      4.91 o 
  -4   6   1       12.14       10.17      2.02 o 
  -3   6   1      258.85      259.63      4.33 o 
  -2   6   1      761.82      827.89      6.36 o 
  -1   6   1      419.64      428.40      4.58 o 
   0   6   1      341.41      329.65      3.72 o 
   1   6   1     1427.99     1428.25      8.70 o 
   2   6   1      648.95      610.52      6.52 o 
   3   6   1      131.58      145.91      3.70 o 
   4   6   1       21.53       22.21      2.52 o 
   5   6   1      739.86      704.25     11.41 o 
   6   6   1        0.33        5.51      1.45 o 
   7   6   1       40.89       39.07      3.01 o 
  -7   7   1      105.49       94.83      6.15 o 
  -6   7   1      129.54      122.23      5.18 o 
  -5   7   1       25.91       26.56      3.47 o 
  -4   7   1       70.25       70.94      3.81 o 
  -3   7   1        4.09        6.11      0.93 o 
  -2   7   1       99.89       90.55      2.18 o 
  -1   7   1      889.13      876.16      7.33 o 
   0   7   1      464.64      484.18      4.88 o 
   1   7   1     1581.64     1695.21     11.42 o 
   2   7   1      326.54      344.72      5.07 o 
   3   7   1      387.32      366.58      6.02 o 
   4   7   1      153.66      148.86      5.13 o 
   5   7   1       58.60       56.79      3.97 o 
   6   7   1       16.66       12.38      2.05 o 
   7   7   1        4.46        8.50      1.50 o 
  -7   8   1       44.58       43.16      4.37 o 
  -6   8   1       22.25       29.59      3.04 o 
  -5   8   1        0.00        0.87      1.44 o 
  -4   8   1     1662.92     1566.20     17.88 o 
  -3   8   1       41.26       43.67      4.84 o 
  -2   8   1       30.32       39.51      1.62 o 
  -1   8   1        1.53        3.74      0.75 o 
   0   8   1       18.92       13.73      1.16 o 
   1   8   1       30.62       43.36      1.79 o 
   2   8   1      107.83      107.63      2.27 o 
   3   8   1        6.57        6.36      1.30 o 
   4   8   1      682.04      660.38     10.73 o 
   5   8   1        6.75        9.35      2.01 o 
   6   8   1       40.99       35.32      3.23 o 
  -6   9   1        9.28       11.09      1.99 o 
  -5   9   1        0.01        2.81      1.50 o 
  -4   9   1      274.12      237.35      7.27 o 
  -3   9   1      321.74      319.44      7.08 o 
  -2   9   1       65.82       63.93      2.13 o 
  -1   9   1      212.77      218.27      3.91 o 
   0   9   1      246.61      255.13      3.92 o 
   1   9   1       58.82       54.69      2.03 o 
   2   9   1      160.90      173.38      4.04 o 
   3   9   1       23.39       31.09      3.12 o 
   4   9   1      104.76      115.11      4.90 o 
   5   9   1        2.43        2.53      1.63 o 
   6   9   1       28.52       22.15      2.83 o 
  -6  10   1       10.61        7.96      1.81 o 
  -5  10   1      151.96      177.73      6.27 o 
  -4  10   1       28.11       31.52      3.22 o 
  -3  10   1        1.80        2.68      1.59 o 
  -2  10   1        4.39        4.29      1.06 o 
  -1  10   1       10.61        9.43      1.13 o 
   0  10   1       36.80       40.91      2.01 o 
   1  10   1        1.10        2.03      1.02 o 
   2  10   1      396.33      385.14      6.21 o 
   3  10   1       65.33       59.50      3.74 o 
   4  10   1       24.84       25.55      2.95 o 
   5  10   1        8.13        6.18      1.82 o 
   6  10   1        2.52        1.45      1.41 o 
  -6  11   1        8.32       10.66      1.84 o 
  -5  11   1        4.57        5.95      1.82 o 
  -4  11   1       36.89       31.27      3.23 o 
  -3  11   1        3.92        5.58      1.81 o 
  -2  11   1      115.97      119.92      4.52 o 
  -1  11   1       13.87       16.53      1.41 o 
   0  11   1        8.11        8.54      1.24 o 
   1  11   1       37.77       39.18      2.73 o 
   2  11   1        2.78        4.46      2.27 o 
   3  11   1       30.53       29.03      2.97 o 
   4  11   1       14.53       16.07      2.90 o 
   5  11   1        0.27        1.51      1.59 o 
   6  11   1       51.54       52.34      4.11 o 
  -5  12   1      195.27      198.24      6.82 o 
  -4  12   1      209.26      211.83      6.71 o 
  -3  12   1      152.70      146.54      6.08 o 
  -2  12   1       91.48       91.03      4.16 o 
  -1  12   1       34.60       34.39      1.90 o 
   0  12   1      445.33      464.42      6.28 o 
   1  12   1      397.41      400.83      6.50 o 
   2  12   1       35.43       28.33      2.77 o 
   3  12   1       61.37       65.12      4.95 o 
   4  12   1      124.31      117.88      5.20 o 
   5  12   1       45.08       47.19      3.93 o 
  -5  13   1       24.78       23.69      2.71 o 
  -4  13   1       73.51       74.79      4.73 o 
  -3  13   1       25.13       29.79      3.14 o 
  -2  13   1       54.51       61.98      3.87 o 
  -1  13   1      280.90      283.75      5.04 o 
   0  13   1       38.43       39.07      2.16 o 
   1  13   1       12.09       11.16      1.94 o 
   2  13   1        0.86       -0.58      2.18 o 
   3  13   1       17.92       16.53      2.59 o 
   4  13   1       22.98       27.23      3.01 o 
   5  13   1       40.36       41.51      4.39 o 
  -5  14   1       40.91       50.62      4.06 o 
  -4  14   1       35.11       34.49      3.31 o 
  -3  14   1      214.17      201.82      6.49 o 
  -2  14   1      357.07      357.30      8.21 o 
  -1  14   1       56.88       49.28      2.56 o 
   0  14   1       20.74       15.64      1.47 o 
   1  14   1      457.65      448.64      7.69 o 
   2  14   1      639.25      622.66     10.97 o 
   3  14   1        1.69        1.24      2.39 o 
   4  14   1        5.05        3.43      1.79 o 
   5  14   1       13.54       17.99      2.42 o 
  -4  15   1       16.01       22.44      5.51 o 
  -3  15   1       13.85       16.40      2.50 o 
  -2  15   1      140.58      134.46      5.24 o 
  -1  15   1      104.91      111.64      4.60 o 
   0  15   1       95.68       99.53      3.84 o 
   1  15   1      142.57      133.93      5.96 o 
   2  15   1        1.73        3.85      2.08 o 
   3  15   1        6.06       11.17      1.92 o 
   4  15   1        6.48        8.57      3.17 o 
  -3  16   1        0.17        3.99      1.74 o 
  -2  16   1       53.32       59.04      3.80 o 
  -1  16   1        0.53        0.59      1.16 o 
   0  16   1        0.86        2.10      1.22 o 
   1  16   1        1.10       -0.23      1.36 o 
   2  16   1        0.01        0.70      1.30 o 
   3  16   1       89.38       92.22      4.98 o 
  -3  17   1        5.77        7.83      1.69 o 
  -2  17   1        0.79        1.01      1.51 o 
  -1  17   1       23.86       19.15      2.82 o 
   0  17   1       22.93       19.27      4.14 o 
   1  17   1        7.99       11.84      1.98 o 
   2  17   1       42.59       44.36      4.02 o 
   3  17   1       34.55       40.20      5.04 o 
  -1  18   1        5.97       11.38      2.33 o 
   0  18   1        2.07        8.53      3.43 o 
   1  18   1       11.33       12.96      5.33 o 
  -6   0   2      192.42      183.21      8.08 o 
  -4   0   2       41.10       34.97      2.23 o 
  -2   0   2      122.58      126.28      3.01 o 
   0   0   2    10702.77     9810.38     68.49 o 
   2   0   2       11.98       13.04      1.37 o 
   4   0   2     1330.40     1363.74     21.03 o 
   6   0   2       50.89       48.73      3.89 o 
  -7   1   2       21.61       24.31      5.05 o 
  -6   1   2      170.33      178.80      6.01 o 
  -5   1   2       30.62       37.62      2.20 o 
  -4   1   2        2.21        1.78      0.95 o 
  -3   1   2      530.17      546.69      5.19 o 
  -2   1   2       29.27       30.03      1.16 o 
  -1   1   2     2975.54     2805.93     12.29 o 
   0   1   2     3413.55     3241.07     14.53 o 
   1   1   2      649.23      609.25      4.18 o 
   2   1   2       93.37       92.96      1.99 o 
   3   1   2      181.11      170.16      3.08 o 
   4   1   2      126.39      109.05      2.78 o 
   5   1   2        0.96        2.28      1.13 o 
   6   1   2       67.23       75.69      5.26 o 
   7   1   2        0.43        0.30      6.87 o 
  -7   2   2       65.28       63.14      4.25 o 
  -6   2   2      527.33      524.63      9.49 o 
  -5   2   2      313.07      306.91      5.80 o 
  -4   2   2        0.89        0.69      0.48 o 
  -3   2   2      773.58      812.56      6.40 o 
  -2   2   2      288.47      268.35      3.76 o 
  -1   2   2      503.73      487.91      4.36 o 
   0   2   2     2023.30     1946.07      9.05 o 
   1   2   2     5087.13     4989.97     21.96 o 
   2   2   2      468.75      474.59      4.25 o 
   3   2   2       47.22       45.46      1.80 o 
   4   2   2      112.47      107.84      2.70 o 
   5   2   2        0.33        0.38      0.94 o 
   6   2   2      238.01      237.40      6.44 o 
   7   2   2       99.15       97.77     12.06 o 
  -7   3   2        2.38       -1.83      3.97 o 
  -6   3   2        9.87        8.61      2.12 o 
  -5   3   2       24.66       24.76      1.75 o 
  -4   3   2      348.00      347.42      4.44 o 
  -3   3   2      577.76      634.63      5.37 o 
  -2   3   2      532.92      531.48      5.49 o 
  -1   3   2      209.66      182.50      2.80 o 
   0   3   2     4944.96     4750.83     18.93 o 
   1   3   2    15339.76    14828.17     72.15 o 
   2   3   2        0.06        1.34      0.87 o 
   3   3   2       39.46       45.22      2.03 o 
   4   3   2        0.72        3.82      0.74 o 
   5   3   2       41.90       39.56      2.30 o 
   6   3   2       98.05       95.02      4.25 o 
   7   3   2       50.51       46.51      6.40 o 
  -7   4   2        1.77        1.47      1.66 o 
  -6   4   2       93.77       85.79      4.16 o 
  -5   4   2       12.45       14.06      2.04 o 
  -4   4   2      146.68      143.29      3.67 o 
  -3   4   2      235.87      246.36      4.28 o 
  -2   4   2      685.39      743.88      6.85 o 
  -1   4   2      460.92      451.84      5.20 o 
   0   4   2        0.88        2.86      0.67 o 
   1   4   2      716.12      664.23      5.75 o 
   2   4   2      427.57      405.78      6.22 o 
   3   4   2       84.43       76.25      2.60 o 
   4   4   2        0.02        0.49      0.91 o 
   5   4   2       37.61       37.18      3.08 o 
   6   4   2      156.11      151.26      5.38 o 
   7   4   2       25.68       25.09      4.43 o 
  -7   5   2        0.02        2.21      1.73 o 
  -6   5   2      344.90      356.39      8.38 o 
  -5   5   2       65.22       70.67      3.72 o 
  -4   5   2      243.12      235.47      4.70 o 
  -3   5   2      324.11      327.44      5.01 o 
  -2   5   2       44.42       44.57      1.84 o 
  -1   5   2      531.93      557.20      4.65 o 
   0   5   2      248.25      250.38      3.07 o 
   1   5   2       24.60       18.88      0.92 o 
   2   5   2      166.24      161.99      3.42 o 
   3   5   2       48.82       55.29      2.35 o 
   4   5   2       37.68       35.73      2.15 o 
   5   5   2        9.13       10.70      2.09 o 
   6   5   2       28.15       28.88      2.90 o 
   7   5   2       15.96       14.58      1.95 o 
  -7   6   2       19.30       19.08      2.52 o 
  -6   6   2       91.14       88.31      4.46 o 
  -5   6   2       15.26       15.87      2.32 o 
  -4   6   2      289.39      269.76      6.41 o 
  -3   6   2     1375.95     1360.10     11.30 o 
  -2   6   2      155.69      145.95      2.48 o 
  -1   6   2     3103.50     3125.15     15.15 o 
   0   6   2       88.89       89.15      2.10 o 
   1   6   2     1017.79     1071.05      7.37 o 
   2   6   2      911.39      923.73      8.39 o 
   3   6   2        0.04        0.05      0.85 o 
   4   6   2       26.85       27.88      3.37 o 
   5   6   2      122.46      123.91      5.11 o 
   6   6   2       47.14       47.94      3.45 o 
   7   6   2      154.22      162.40      5.77 o 
  -7   7   2       69.59       72.44      3.90 o 
  -6   7   2       71.75       73.17      4.10 o 
  -5   7   2        0.28        2.13      1.48 o 
  -4   7   2     1015.28      923.17     12.34 o 
  -3   7   2      161.31      171.35      3.79 o 
  -2   7   2      234.55      249.05      3.50 o 
  -1   7   2       38.79       44.72      1.64 o 
   0   7   2     1400.74     1437.91      9.24 o 
   1   7   2        1.04        0.21      0.52 o 
   2   7   2       37.15       29.64      1.86 o 
   3   7   2       22.59       31.66      2.05 o 
   4   7   2      344.96      374.51      8.88 o 
   5   7   2      536.55      521.71     10.10 o 
   6   7   2       26.55       25.85      3.53 o 
   7   7   2       25.72       19.66      2.88 o 
  -7   8   2      176.43      220.92     10.79 o 
  -6   8   2        3.30        4.31      1.97 o 
  -5   8   2      103.11       95.88      4.63 o 
  -4   8   2       10.16       13.13      2.39 o 
  -3   8   2     1377.52     1358.59     11.80 o 
  -2   8   2       76.71       79.58      2.81 o 
  -1   8   2     1394.90     1469.64      9.86 o 
   0   8   2      674.90      725.66      6.51 o 
   1   8   2      282.06      282.70      3.99 o 
   2   8   2      136.15      148.55      3.66 o 
   3   8   2       10.42       10.96      1.48 o 
   4   8   2      202.03      202.03      6.11 o 
   5   8   2      120.80      109.46      4.90 o 
   6   8   2       13.46       22.75      2.76 o 
  -6   9   2        2.77        0.73      1.49 o 
  -5   9   2        2.95        2.34      1.78 o 
  -4   9   2       48.47       43.50      3.49 o 
  -3   9   2      910.09      883.27     11.79 o 
  -2   9   2        4.22        3.72      0.74 o 
  -1   9   2       63.53       60.88      2.01 o 
   0   9   2       70.82       72.44      2.23 o 
   1   9   2       58.29       57.87      1.99 o 
   2   9   2       79.35       76.51      2.98 o 
   3   9   2        5.98        5.20      1.35 o 
   4   9   2      275.48      278.77      7.24 o 
   5   9   2       81.62       83.60      4.46 o 
   6   9   2       21.52       24.42      4.02 o 
  -6  10   2       91.18       96.16      4.75 o 
  -5  10   2       42.92       39.22      3.60 o 
  -4  10   2        0.20        3.10      1.65 o 
  -3  10   2       22.24       15.20      2.38 o 
  -2  10   2        4.84        7.16      0.86 o 
  -1  10   2       11.88       14.44      1.26 o 
   0  10   2       70.35       76.81      2.41 o 
   1  10   2       18.78       16.74      1.34 o 
   2  10   2        0.02        1.86      1.23 o 
   3  10   2        3.33        5.98      1.77 o 
   4  10   2       10.79       14.10      2.48 o 
   5  10   2       15.14       16.69      3.39 o 
   6  10   2        0.38        1.53      1.40 o 
  -6  11   2      120.30      117.90      6.64 o 
  -5  11   2        4.92        8.21      2.08 o 
  -4  11   2        3.99        5.02      1.76 o 
  -3  11   2      548.16      512.73      9.49 o 
  -2  11   2      162.80      164.50      4.11 o 
  -1  11   2        0.09        0.04      0.73 o 
   0  11   2       54.91       62.34      2.33 o 
   1  11   2      481.58      478.43      6.15 o 
   2  11   2        6.44       10.43      1.71 o 
   3  11   2       27.56       38.02      3.30 o 
   4  11   2       33.83       31.40      3.37 o 
   5  11   2        5.28        6.49      2.00 o 
   6  11   2       25.57       20.48      5.49 o 
  -5  12   2      287.36      296.98      8.36 o 
  -4  12   2        0.02        0.91      1.48 o 
  -3  12   2       24.30       24.67      2.81 o 
  -2  12   2      342.00      321.45      7.35 o 
  -1  12   2       38.20       38.62      2.02 o 
   0  12   2       52.45       56.13      2.30 o 
   1  12   2       30.29       24.82      2.20 o 
   2  12   2        0.41        3.01      1.68 o 
   3  12   2      209.74      209.21      7.14 o 
   4  12   2       18.44       12.41      2.36 o 
   5  12   2        1.04        1.97      1.55 o 
  -5  13   2        7.50       11.23      1.88 o 
  -4  13   2        8.64        9.02      2.00 o 
  -3  13   2        0.64        0.74      1.34 o 
  -2  13   2      266.94      258.12      6.79 o 
  -1  13   2      339.21      351.05      5.66 o 
   0  13   2      421.97      425.06      6.27 o 
   1  13   2      225.06      217.82      5.29 o 
   2  13   2        0.21        1.87      1.62 o 
   3  13   2       49.59       42.38      3.99 o 
   4  13   2       80.37       85.84      4.60 o 
   5  13   2       45.39       43.40      3.80 o 
  -5  14   2      135.43      135.30      5.55 o 
  -4  14   2        1.28        7.13      3.60 o 
  -3  14   2        7.86       10.88      2.88 o 
  -2  14   2      215.38      221.00      6.49 o 
  -1  14   2       90.35       96.34      3.31 o 
   0  14   2       10.88       13.92      1.23 o 
   1  14   2      135.12      118.56      4.19 o 
   2  14   2       62.14       62.75      3.64 o 
   3  14   2      291.42      309.31      8.05 o 
   4  14   2       17.36       22.61      2.79 o 
  -4  15   2       10.01       15.21      3.36 o 
  -3  15   2      205.17      215.75      6.77 o 
  -2  15   2        0.52        1.24      1.30 o 
  -1  15   2      239.90      248.19      6.74 o 
   0  15   2      650.99      642.15      9.48 o 
   1  15   2      142.53      134.83      4.51 o 
   2  15   2        0.82        3.96      1.70 o 
   3  15   2      154.13      148.93      5.78 o 
   4  15   2       45.21       43.55      4.40 o 
  -3  16   2       22.84       29.37      3.33 o 
  -2  16   2        0.65        3.92      1.34 o 
  -1  16   2        5.25        4.79      1.19 o 
   0  16   2      575.17      598.21      9.83 o 
   1  16   2       10.49        9.96      2.08 o 
   2  16   2        9.13        8.25      2.12 o 
   3  16   2       61.18       59.97      5.15 o 
  -3  17   2        1.10       -2.10      2.10 o 
  -2  17   2       15.28       19.35      2.10 o 
  -1  17   2        1.60       -0.66      2.08 o 
   0  17   2       78.81      110.88     11.62 o 
   1  17   2        1.26        0.50      1.77 o 
   2  17   2        0.01        0.45      3.81 o 
   3  17   2       78.31       70.67      5.73 o 
  -1  18   2       17.18       14.29      3.40 o 
   0  18   2       10.61       14.31      6.15 o 
   1  18   2       42.02       57.30      6.89 o 
  -7   0   3      196.68      204.79     15.08 o 
  -5   0   3      760.46      773.76     12.69 o 
  -3   0   3     1075.90     1145.85     11.84 o 
  -1   0   3     6250.70     5844.82     75.15 o 
   1   0   3    10234.12    10162.45    122.30 o 
   3   0   3     1409.27     1348.13     27.34 o 
   5   0   3       70.21       74.18      3.62 o 
   7   0   3      130.60      135.66     12.36 o 
  -7   1   3       32.23       28.30      7.57 o 
  -6   1   3       55.31       48.32      3.18 o 
  -5   1   3       43.11       51.45      3.01 o 
  -4   1   3       30.21       25.35      1.39 o 
  -3   1   3        0.54        0.76      0.60 o 
  -2   1   3      267.18      282.52      3.14 o 
  -1   1   3     1037.44      974.41      5.72 o 
   0   1   3      203.86      218.95      2.78 o 
   1   1   3    28896.81    27450.71    182.68 o 
   2   1   3      145.24      152.42      2.55 o 
   3   1   3        0.27        0.93      0.91 o 
   4   1   3       36.60       38.53      1.78 o 
   5   1   3       18.99       16.67      2.00 o 
   6   1   3        2.59        6.46      1.96 o 
   7   1   3       74.42       80.34      7.59 o 
  -7   2   3        8.66        5.33      3.72 o 
  -6   2   3        2.11        2.97      2.06 o 
  -5   2   3       31.65       29.81      2.22 o 
  -4   2   3      360.77      375.19      4.69 o 
  -3   2   3      871.51      930.62      6.91 o 
  -2   2   3     2202.62     2154.62     12.80 o 
  -1   2   3      268.77      271.18      2.75 o 
   0   2   3     2722.29     2673.94     13.05 o 
   1   2   3     4002.81     3923.66     24.09 o 
   2   2   3      273.77      280.30      3.31 o 
   3   2   3      916.35      904.66      7.32 o 
   4   2   3      215.00      206.51      3.80 o 
   5   2   3      338.78      332.58      6.16 o 
   6   2   3       54.60       55.11      3.27 o 
   7   2   3      100.78      111.12      8.52 o 
  -7   3   3       57.92       49.27      3.71 o 
  -6   3   3       55.47       54.11      3.26 o 
  -5   3   3      725.02      743.07      9.38 o 
  -4   3   3        9.39       10.35      1.34 o 
  -3   3   3      493.27      448.64      6.06 o 
  -2   3   3       90.50      104.91      2.64 o 
  -1   3   3      131.49      131.39      1.98 o 
   0   3   3     1548.49     1480.63      7.83 o 
   1   3   3       46.81       41.02      2.02 o 
   2   3   3      805.70      803.02      7.79 o 
   3   3   3       67.63       74.30      1.95 o 
   4   3   3       10.14       10.31      1.79 o 
   5   3   3        0.50        2.61      1.06 o 
   6   3   3      100.26      102.85      4.37 o 
   7   3   3        0.96        0.93      3.17 o 
  -7   4   3       24.42       33.86      3.80 o 
  -6   4   3        6.58        6.85      1.89 o 
  -5   4   3      108.47      107.99      3.48 o 
  -4   4   3       35.07       34.77      2.02 o 
  -3   4   3        1.25        3.52      0.87 o 
  -2   4   3      266.14      287.86      4.31 o 
  -1   4   3      402.96      379.73      3.60 o 
   0   4   3      787.68      772.83      5.36 o 
   1   4   3      971.15      966.31      6.32 o 
   2   4   3      150.85      143.39      3.23 o 
   3   4   3        9.21        9.30      1.34 o 
   4   4   3       36.00       31.46      2.37 o 
   5   4   3       82.39       83.64      4.10 o 
   6   4   3       29.53       31.71      2.95 o 
   7   4   3       47.14       45.27      4.04 o 
  -7   5   3        3.22        0.30      1.93 o 
  -6   5   3       22.14       24.08      2.67 o 
  -5   5   3        2.15        2.05      1.41 o 
  -4   5   3       42.36       51.68      2.37 o 
  -3   5   3      195.31      221.93      4.26 o 
  -2   5   3       23.30       23.98      1.57 o 
  -1   5   3        6.67        8.48      0.85 o 
   0   5   3       29.37       41.27      1.61 o 
   1   5   3      136.54      150.08      2.38 o 
   2   5   3     2409.98     2543.53     15.67 o 
   3   5   3      246.46      243.38      4.58 o 
   4   5   3       13.25       16.29      1.95 o 
   5   5   3      717.34      696.60     11.25 o 
   6   5   3      120.03      117.93      4.95 o 
   7   5   3        0.01        5.20      1.88 o 
  -7   6   3        3.50        2.50      3.81 o 
  -6   6   3       15.78       21.86      2.75 o 
  -5   6   3       16.13       13.84      2.19 o 
  -4   6   3       52.15       57.05      2.51 o 
  -3   6   3      308.43      307.57      5.14 o 
  -2   6   3      127.08      148.86      3.36 o 
  -1   6   3      931.93      960.09      6.97 o 
   0   6   3      253.45      310.50      3.73 o 
   1   6   3      653.84      666.98      5.75 o 
   2   6   3      554.96      586.93      6.73 o 
   3   6   3      128.47      127.62      3.52 o 
   4   6   3        3.31        5.33      1.31 o 
   5   6   3      445.56      446.28      9.25 o 
   6   6   3       89.02       81.51      4.48 o 
   7   6   3        5.25        7.16      1.52 o 
  -7   7   3        9.96       11.73      2.41 o 
  -6   7   3      194.78      209.99      6.70 o 
  -5   7   3       42.91       39.48      4.30 o 
  -4   7   3      342.49      313.00      7.76 o 
  -3   7   3      137.32      121.91      3.38 o 
  -2   7   3      740.27      796.04      8.18 o 
  -1   7   3      109.52      103.28      2.34 o 
   0   7   3       29.36       28.07      1.38 o 
   1   7   3       29.73       40.79      1.63 o 
   2   7   3      322.18      309.75      5.03 o 
   3   7   3      117.45      121.99      3.58 o 
   4   7   3        0.08        2.00      1.87 o 
   5   7   3       39.58       39.41      4.23 o 
   6   7   3        9.50       12.22      3.49 o 
  -7   8   3        1.07        2.58      1.39 o 
  -6   8   3       23.30       24.32      4.30 o 
  -5   8   3       60.88       53.14      3.90 o 
  -4   8   3      563.17      525.05      9.51 o 
  -3   8   3      134.89      138.00      3.65 o 
  -2   8   3        0.05        1.51      0.85 o 
  -1   8   3      271.22      272.88      3.91 o 
   0   8   3        8.55        5.62      0.81 o 
   1   8   3      962.80     1003.99      7.98 o 
   2   8   3       51.67       47.19      2.35 o 
   3   8   3      104.05      107.37      3.59 o 
   4   8   3       28.34       35.95      3.96 o 
   5   8   3      160.51      172.68      6.08 o 
   6   8   3       13.47        9.22      1.79 o 
  -6   9   3       58.45       78.11     10.64 o 
  -5   9   3       61.41       67.00      4.30 o 
  -4   9   3      780.59      763.79     11.79 o 
  -3   9   3      295.86      265.12      5.16 o 
  -2   9   3      130.87      123.25      3.45 o 
  -1   9   3        2.33        4.20      0.82 o 
   0   9   3      360.96      392.21      4.99 o 
   1   9   3        1.22        3.59      0.57 o 
   2   9   3       43.82       48.25      2.52 o 
   3   9   3      322.47      318.14      5.94 o 
   4   9   3       26.01       22.44      3.17 o 
   5   9   3       36.54       36.81      4.16 o 
   6   9   3        0.01        1.49      1.56 o 
  -6  10   3        4.26        6.83      2.52 o 
  -5  10   3        0.04        1.20      1.35 o 
  -4  10   3      153.07      131.72      5.23 o 
  -3  10   3       70.85       83.88      4.14 o 
  -2  10   3       10.14        6.99      1.22 o 
  -1  10   3        2.66        2.10      0.78 o 
   0  10   3      192.37      197.23      3.70 o 
   1  10   3       25.04       22.00      1.73 o 
   2  10   3      174.91      186.68      4.58 o 
   3  10   3      215.92      205.90      5.94 o 
   4  10   3       13.05       14.51      2.76 o 
   5  10   3      138.78      139.74      5.59 o 
   6  10   3        1.63        1.86      1.48 o 
  -6  11   3       94.99      102.10      4.83 o 
  -5  11   3       17.82       16.97      2.59 o 
  -4  11   3        0.21        4.74      1.78 o 
  -3  11   3      193.24      186.03      5.91 o 
  -2  11   3      352.62      351.00      6.23 o 
  -1  11   3      848.44      835.14      8.26 o 
   0  11   3       47.73       44.41      2.02 o 
   1  11   3      629.47      646.49      8.31 o 
   2  11   3     1530.07     1429.75     13.24 o 
   3  11   3       73.16       62.60      3.72 o 
   4  11   3       60.13       55.78      4.53 o 
   5  11   3      125.87      134.51      5.55 o 
   6  11   3        0.11        4.03      1.63 o 
  -5  12   3       13.75       20.90      3.38 o 
  -4  12   3       79.98       79.59      4.56 o 
  -3  12   3        6.27        8.51      1.80 o 
  -2  12   3      288.96      287.31      7.02 o 
  -1  12   3      312.89      305.30      5.09 o 
   0  12   3      117.10      117.20      3.47 o 
   1  12   3       29.60       23.69      2.19 o 
   2  12   3      823.40      767.68      9.77 o 
   3  12   3        5.73        3.27      1.58 o 
   4  12   3        0.51       -1.35      1.35 o 
   5  12   3       36.92       34.45      3.47 o 
  -5  13   3      139.57      133.57      5.59 o 
  -4  13   3        8.57       14.80      3.05 o 
  -3  13   3        0.32        0.03      1.32 o 
  -2  13   3      272.86      276.03      7.06 o 
  -1  13   3       92.45       91.10      3.38 o 
   0  13   3      232.92      232.71      5.01 o 
   1  13   3        9.18        6.10      1.51 o 
   2  13   3        5.94        6.38      1.62 o 
   3  13   3       14.42       22.55      2.64 o 
   4  13   3        1.05        0.41      2.09 o 
   5  13   3       16.55       13.35      2.41 o 
  -5  14   3      156.61      174.89      7.65 o 
  -4  14   3        0.13        2.49      2.38 o 
  -3  14   3      176.23      177.14      6.14 o 
  -2  14   3      158.43      153.83      6.50 o 
  -1  14   3       17.64       18.28      1.81 o 
   0  14   3      123.99      130.79      5.33 o 
   1  14   3       11.74       10.85      2.30 o 
   2  14   3      116.24      106.15      4.42 o 
   3  14   3       13.64       10.93      3.13 o 
   4  14   3        2.59        1.55      1.78 o 
  -4  15   3        9.44       11.97      2.92 o 
  -3  15   3       10.68        9.51      1.80 o 
  -2  15   3        7.65        8.81      2.12 o 
  -1  15   3        0.29        1.35      1.05 o 
   0  15   3        6.66        6.48      1.62 o 
   1  15   3      197.93      200.65      6.11 o 
   2  15   3        2.79        4.60      1.65 o 
   3  15   3        0.36       -0.57      2.65 o 
   4  15   3      226.66      228.51      8.83 o 
  -3  16   3        3.70        3.47      1.94 o 
  -2  16   3        0.09        0.40      1.31 o 
  -1  16   3       18.18       14.84      4.19 o 
   0  16   3        0.95       -0.51      1.56 o 
   1  16   3        1.15        2.60      3.05 o 
   2  16   3       19.78       15.18      2.13 o 
   3  16   3      157.20      141.76      6.92 o 
  -3  17   3       38.66       27.85      3.99 o 
  -2  17   3        7.14        7.27      1.59 o 
  -1  17   3      113.79      112.91      6.88 o 
   0  17   3        2.19        3.00      4.34 o 
   1  17   3      157.18      146.20      5.83 o 
   2  17   3        4.49        4.69      4.45 o 
  -1  18   3        9.60        9.83      2.41 o 
   0  18   3        9.11        7.02      3.84 o 
   1  18   3       87.67       80.26     12.00 o 
  -6   0   4       42.40       45.82      4.08 o 
  -4   0   4       28.23       29.52      2.15 o 
  -2   0   4      602.94      608.67      7.11 o 
   0   0   4      754.48      715.11      6.66 o 
   2   0   4       91.86       96.33      3.14 o 
   4   0   4      410.29      417.07      8.03 o 
   6   0   4        0.70        5.46      1.77 o 
  -7   1   4      153.77      158.52      6.46 o 
  -6   1   4      435.73      431.00      9.26 o 
  -5   1   4       72.50       68.70      2.84 o 
  -4   1   4        7.88        6.11      0.82 o 
  -3   1   4      235.01      282.40      3.71 o 
  -2   1   4      505.72      495.55      4.51 o 
  -1   1   4      397.15      371.40      3.51 o 
   0   1   4       22.46       17.29      0.97 o 
   1   1   4     7942.10     7814.67     37.94 o 
   2   1   4      386.04      380.61      4.16 o 
   3   1   4      745.26      724.56      6.63 o 
   4   1   4        3.58        1.82      1.50 o 
   5   1   4        5.68        4.12      1.22 o 
   6   1   4        2.86        3.48      1.26 o 
   7   1   4       19.20       33.23      9.08 o 
  -7   2   4       11.80        9.13      1.87 o 
  -6   2   4       93.93       80.26      3.88 o 
  -5   2   4        5.64       10.90      1.48 o 
  -4   2   4       40.65       37.38      1.52 o 
  -3   2   4      340.14      389.73      4.22 o 
  -2   2   4        7.25        4.20      0.82 o 
  -1   2   4      195.38      180.26      2.68 o 
   0   2   4      118.23      124.42      2.47 o 
   1   2   4     7765.44     7755.90     63.51 o 
   2   2   4      195.41      200.06      2.98 o 
   3   2   4       19.15       19.89      1.67 o 
   4   2   4      654.96      650.23      6.98 o 
   5   2   4       40.99       38.52      2.57 o 
   6   2   4       29.75       31.03      3.63 o 
   7   2   4        3.48       15.33      4.31 o 
  -7   3   4       89.92       87.65      5.22 o 
  -6   3   4       83.08       81.71      5.10 o 
  -5   3   4       96.92       92.51      3.42 o 
  -4   3   4        0.06        0.79      0.80 o 
  -3   3   4      109.00      106.41      3.09 o 
  -2   3   4     2354.81     2466.98     14.68 o 
  -1   3   4      448.73      448.78      3.95 o 
   0   3   4      701.97      672.79      5.76 o 
   1   3   4     3998.43     3970.08     30.66 o 
   2   3   4     1591.47     1651.55      9.75 o 
   3   3   4      719.21      740.53      6.57 o 
   4   3   4       91.12       81.45      3.14 o 
   5   3   4      156.89      142.23      4.25 o 
   6   3   4       20.34       25.22      3.85 o 
   7   3   4       14.21       13.46      4.03 o 
  -7   4   4       47.67       51.61      4.82 o 
  -6   4   4        1.17        4.07      1.60 o 
  -5   4   4       99.11       89.56      3.40 o 
  -4   4   4       73.37       65.12      2.70 o 
  -3   4   4      196.21      213.46      4.20 o 
  -2   4   4      223.25      243.84      4.10 o 
  -1   4   4      140.99      140.39      2.32 o 
   0   4   4      497.11      492.47      5.03 o 
   1   4   4      132.55      145.02      2.70 o 
   2   4   4     1498.19     1561.62     11.25 o 
   3   4   4      312.68      313.32      5.22 o 
   4   4   4      152.95      163.54      4.28 o 
   5   4   4      137.48      133.48      4.14 o 
   6   4   4      298.36      296.84      7.70 o 
   7   4   4        6.27        7.10      2.71 o 
  -7   5   4        3.86        2.11      2.67 o 
  -6   5   4       89.64       99.15      5.76 o 
  -5   5   4       41.08       44.99      3.33 o 
  -4   5   4       28.70       31.98      2.06 o 
  -3   5   4      135.47      127.80      3.39 o 
  -2   5   4     2198.65     2378.49     15.05 o 
  -1   5   4      396.45      430.66      4.28 o 
   0   5   4      751.51      762.17      5.81 o 
   1   5   4       27.92       40.09      1.37 o 
   2   5   4     1560.73     1567.63     20.09 o 
   3   5   4       86.38       83.01      2.97 o 
   4   5   4       11.83       13.02      1.74 o 
   5   5   4       41.72       45.59      3.51 o 
   6   5   4      178.40      183.17      6.14 o 
   7   5   4       33.61       42.98      4.26 o 
  -7   6   4       34.29       34.15      4.91 o 
  -6   6   4      332.30      326.92     11.12 o 
  -5   6   4        0.30        0.09      1.31 o 
  -4   6   4        2.51        4.10      1.00 o 
  -3   6   4       11.55       12.43      1.39 o 
  -2   6   4      502.79      509.69      6.35 o 
  -1   6   4      114.02      130.79      2.52 o 
   0   6   4        2.31        0.21      0.61 o 
   1   6   4       30.90       37.50      1.37 o 
   2   6   4      266.00      263.94      4.62 o 
   3   6   4       52.67       51.17      2.58 o 
   4   6   4      195.48      177.33      4.60 o 
   5   6   4      195.66      197.02      6.42 o 
   6   6   4       30.67       26.84      2.92 o 
   7   6   4       37.31       37.09      3.29 o 
  -7   7   4       66.49       67.24      4.39 o 
  -6   7   4       59.87       54.55      4.01 o 
  -5   7   4       61.65       66.01      4.09 o 
  -4   7   4       36.94       37.97      2.47 o 
  -3   7   4        1.69        1.27      0.81 o 
  -2   7   4      382.45      376.45      5.62 o 
  -1   7   4       77.61       98.77      2.32 o 
   0   7   4       31.61       44.75      1.69 o 
   1   7   4       30.82       21.49      1.17 o 
   2   7   4        2.79        4.30      1.10 o 
   3   7   4       64.33       69.98      3.15 o 
   4   7   4       61.97       68.89      3.08 o 
   5   7   4       31.21       26.32      3.09 o 
   6   7   4       29.68       29.68      3.17 o 
  -6   8   4        0.22       -0.11      1.71 o 
  -5   8   4      187.15      190.04      6.20 o 
  -4   8   4       30.80       32.22      3.14 o 
  -3   8   4      585.68      593.83      7.88 o 
  -2   8   4        6.17        8.39      0.76 o 
  -1   8   4        4.40        5.45      0.84 o 
   0   8   4       98.57       83.77      2.48 o 
   1   8   4        7.50        8.12      0.97 o 
   2   8   4      246.36      235.25      4.69 o 
   3   8   4       17.13       17.25      1.93 o 
   4   8   4        0.67        4.63      1.88 o 
   5   8   4       29.91       30.96      3.32 o 
   6   8   4        2.35        4.99      1.76 o 
  -6   9   4        0.01        1.11      3.23 o 
  -5   9   4       77.64       78.56      4.48 o 
  -4   9   4      191.35      198.76      6.17 o 
  -3   9   4     1264.51     1156.67     11.90 o 
  -2   9   4        0.68        2.25      0.75 o 
  -1   9   4      196.86      215.62      3.72 o 
   0   9   4      125.19      140.62      3.84 o 
   1   9   4      101.42      108.71      2.64 o 
   2   9   4       32.33       36.54      2.30 o 
   3   9   4      441.68      434.59      7.08 o 
   4   9   4      124.32      120.28      4.94 o 
   5   9   4       86.36       83.93      4.59 o 
   6   9   4       18.95       17.60      2.64 o 
  -6  10   4       66.32       69.28      4.60 o 
  -5  10   4        9.74       11.59      2.68 o 
  -4  10   4       99.84       77.19      4.89 o 
  -3  10   4     1002.24      925.45     12.58 o 
  -2  10   4       39.59       40.72      2.42 o 
  -1  10   4      113.87      115.88      2.89 o 
   0  10   4       77.15       72.39      2.95 o 
   1  10   4      283.90      295.21      4.59 o 
   2  10   4      193.74      179.35      4.53 o 
   3  10   4       42.77       40.65      2.71 o 
   4  10   4       58.48       56.82      4.57 o 
   5  10   4        0.64        5.56      1.82 o 
   6  10   4        6.31        8.46      1.70 o 
  -6  11   4       16.39       22.55      3.29 o 
  -5  11   4       12.99        9.45      2.02 o 
  -4  11   4      316.34      321.42      8.12 o 
  -3  11   4      356.04      373.35      8.21 o 
  -2  11   4      251.47      242.79      5.26 o 
  -1  11   4      161.16      167.60      3.66 o 
   0  11   4       54.76       48.04      2.47 o 
   1  11   4       85.85       96.67      3.53 o 
   2  11   4       28.74       23.37      2.20 o 
   3  11   4        0.33        1.20      1.68 o 
   4  11   4        9.46       11.28      2.06 o 
   5  11   4       15.52       18.63      2.65 o 
  -5  12   4        0.32        0.59      1.53 o 
  -4  12   4      114.22      121.32      5.20 o 
  -3  12   4       15.71       18.51      2.50 o 
  -2  12   4      149.21      135.45      4.06 o 
  -1  12   4       10.36       11.83      1.20 o 
   0  12   4       46.10       49.57      2.59 o 
   1  12   4       67.34       67.73      3.14 o 
   2  12   4       45.90       39.39      2.72 o 
   3  12   4       13.40        7.75      2.37 o 
   4  12   4        1.86        2.05      2.42 o 
   5  12   4       89.97       95.92      6.18 o 
  -5  13   4        1.94       -0.40      1.98 o 
  -4  13   4        7.74        7.94      1.78 o 
  -3  13   4       10.94       13.12      2.25 o 
  -2  13   4      197.27      186.01      5.73 o 
  -1  13   4      217.35      214.41      5.09 o 
   0  13   4        1.36       -0.68      0.68 o 
   1  13   4       56.60       69.59      4.18 o 
   2  13   4      168.21      171.55      5.69 o 
   3  13   4       27.83       14.23      2.49 o 
   4  13   4       21.71       38.10      6.29 o 
   5  13   4       37.43       33.02      4.03 o 
  -5  14   4       30.29       39.51      3.41 o 
  -4  14   4        4.59        4.42      1.43 o 
  -3  14   4        0.10        0.04      1.35 o 
  -2  14   4       57.48       57.88      4.08 o 
  -1  14   4      368.31      353.79      9.55 o 
   0  14   4      110.93      112.43      4.37 o 
   1  14   4        0.93        0.65      1.33 o 
   2  14   4        0.09        1.69      1.50 o 
   3  14   4        9.52        7.42      2.11 o 
   4  14   4      120.57      113.37      6.56 o 
  -4  15   4       46.46       59.92     11.52 o 
  -3  15   4        0.47       -1.32      1.32 o 
  -2  15   4       86.63       81.84      6.82 o 
  -1  15   4       11.33       15.93      1.89 o 
   0  15   4       57.37       61.22      3.22 o 
   1  15   4       90.03      103.11      4.52 o 
   2  15   4        4.08        3.17      1.59 o 
   3  15   4       68.85       65.42      4.59 o 
   4  15   4       11.61       12.12      2.59 o 
  -3  16   4       42.76       41.43      6.28 o 
  -2  16   4       46.51       43.76      3.40 o 
  -1  16   4       13.05       11.29      5.80 o 
   0  16   4       14.70       13.59      2.29 o 
   1  16   4       95.38       91.01      4.70 o 
   2  16   4       18.76       22.28      2.64 o 
   3  16   4       16.37       11.92      2.93 o 
  -2  17   4       30.15       32.54      5.56 o 
  -1  17   4      121.87      141.95     13.01 o 
   0  17   4       59.06       65.41      5.19 o 
   1  17   4       17.26       20.19      2.52 o 
   2  17   4        0.31        2.14      1.65 o 
  -1  18   4        0.92        8.82      5.33 o 
   0  18   4        7.48        7.52      3.41 o 
   1  18   4       48.07       46.08      4.10 o 
  -7   0   5        2.14       -2.10      4.19 o 
  -5   0   5      165.97      166.01     11.66 o 
  -3   0   5      410.41      419.65      6.70 o 
  -1   0   5     1156.75     1192.11     14.66 o 
   1   0   5     2963.66     2962.70     26.50 o 
   3   0   5      197.68      172.34      4.68 o 
   5   0   5      321.73      320.38     15.32 o 
   7   0   5        3.17       -0.60      4.82 o 
  -7   1   5      115.22      113.03      5.63 o 
  -6   1   5       43.80       40.29      3.37 o 
  -5   1   5      181.55      181.50      4.41 o 
  -4   1   5       74.07       77.04      2.19 o 
  -3   1   5       94.70      128.06      3.17 o 
  -2   1   5      404.34      425.41      4.93 o 
  -1   1   5        6.00        4.63      0.77 o 
   0   1   5       49.35       55.92      1.52 o 
   1   1   5      615.04      575.06      5.01 o 
   2   1   5      100.77      100.82      2.34 o 
   3   1   5       80.34       76.99      2.24 o 
   4   1   5       95.68       88.31      3.22 o 
   5   1   5      177.57      182.63      6.29 o 
   6   1   5       18.53       23.90      2.37 o 
   7   1   5       70.81       73.50      7.35 o 
  -7   2   5       17.01       11.88      4.21 o 
  -6   2   5       16.31       15.18      2.31 o 
  -5   2   5       78.25       77.41      3.10 o 
  -4   2   5      101.33      108.34      3.31 o 
  -3   2   5       50.87       59.00      2.00 o 
  -2   2   5      711.66      685.51      5.61 o 
  -1   2   5       17.57       20.43      1.14 o 
   0   2   5       92.77       85.06      2.26 o 
   1   2   5      470.60      429.92      4.18 o 
   2   2   5       83.28       79.87      2.11 o 
   3   2   5        4.41        4.54      0.92 o 
   4   2   5        5.51        8.29      1.73 o 
   5   2   5      161.15      157.57      5.56 o 
   6   2   5       43.50       46.84      4.20 o 
   7   2   5        1.60       -0.44      2.90 o 
  -7   3   5       34.48       32.10      6.30 o 
  -6   3   5       74.04       69.48      4.91 o 
  -5   3   5        3.04       11.14      1.46 o 
  -4   3   5      474.40      471.03      7.56 o 
  -3   3   5       32.68       36.99      2.05 o 
  -2   3   5     2540.89     2669.93     13.51 o 
  -1   3   5     4337.04     4327.77     18.72 o 
   0   3   5      670.39      654.55      6.01 o 
   1   3   5      110.97      115.28      2.21 o 
   2   3   5     7436.50     7525.56     30.82 o 
   3   3   5      414.94      408.14      4.84 o 
   4   3   5       13.06       17.34      1.92 o 
   5   3   5      141.54      139.00      4.37 o 
   6   3   5      217.41      224.64      6.51 o 
   7   3   5      127.33      122.61      7.33 o 
  -7   4   5        7.28       10.09      2.50 o 
  -6   4   5       50.56       53.06      3.23 o 
  -5   4   5     1272.48     1212.39     13.96 o 
  -4   4   5        0.49        2.13      1.10 o 
  -3   4   5      593.19      599.76      7.31 o 
  -2   4   5      644.95      672.34      7.04 o 
  -1   4   5      167.75      196.34      3.08 o 
   0   4   5      763.14      771.50      6.85 o 
   1   4   5      976.57     1039.95      9.31 o 
   2   4   5     5516.15     5394.49     32.44 o 
   3   4   5        0.00       -0.87      0.99 o 
   4   4   5        9.34        8.23      1.59 o 
   5   4   5       11.80       15.58      1.89 o 
   6   4   5      123.82      134.54      6.53 o 
   7   4   5        2.03        1.86      2.45 o 
  -7   5   5        2.51        0.52      4.19 o 
  -6   5   5      154.04      144.36      5.36 o 
  -5   5   5      274.06      293.39      6.07 o 
  -4   5   5       87.27       91.41      3.37 o 
  -3   5   5      156.24      159.64      3.88 o 
  -2   5   5     1121.21     1200.84     10.05 o 
  -1   5   5     1644.79     1649.30      9.74 o 
   0   5   5      304.52      315.93      3.56 o 
   1   5   5      609.61      651.46      6.35 o 
   2   5   5     3293.96     3478.64     24.15 o 
   3   5   5      151.42      168.34      4.13 o 
   4   5   5      153.37      170.57      4.55 o 
   5   5   5        0.69        1.07      2.52 o 
   6   5   5      175.41      179.00      6.12 o 
   7   5   5       32.59       34.51      7.26 o 
  -7   6   5        3.99        4.24      4.06 o 
  -6   6   5       79.02       86.99      4.44 o 
  -5   6   5       88.72       80.96      4.13 o 
  -4   6   5      487.51      475.93      7.39 o 
  -3   6   5       76.81       73.36      2.82 o 
  -2   6   5      245.77      230.96      4.35 o 
  -1   6   5       43.86       43.53      1.62 o 
   0   6   5      283.73      286.01      3.67 o 
   1   6   5      125.51      129.05      2.49 o 
   2   6   5      174.97      176.61      3.90 o 
   3   6   5       42.31       38.08      2.39 o 
   4   6   5       43.95       50.02      2.93 o 
   5   6   5      102.96      114.60      5.74 o 
   6   6   5        0.35        4.44      1.56 o 
  -7   7   5        0.10        0.74      2.80 o 
  -6   7   5       44.60       45.61      5.66 o 
  -5   7   5        1.04       -0.21      1.26 o 
  -4   7   5       31.48       29.56      2.27 o 
  -3   7   5      186.51      179.20      4.31 o 
  -2   7   5      208.27      230.61      4.47 o 
  -1   7   5       18.72       20.04      1.25 o 
   0   7   5     1589.10     1650.08     12.00 o 
   1   7   5        3.94        6.24      0.81 o 
   2   7   5       38.53       41.02      2.25 o 
   3   7   5       27.13       30.79      2.34 o 
   4   7   5        1.87        5.58      1.54 o 
   5   7   5      113.55      109.21      5.64 o 
   6   7   5       16.58       10.63      1.84 o 
  -6   8   5      120.65      135.62      5.46 o 
  -5   8   5       15.67       15.63      2.54 o 
  -4   8   5       14.93       19.48      2.55 o 
  -3   8   5      436.56      408.77      6.65 o 
  -2   8   5        0.17        0.88      0.80 o 
  -1   8   5       84.43       96.22      2.40 o 
   0   8   5      186.25      183.63      4.26 o 
   1   8   5        0.26        1.65      0.46 o 
   2   8   5      146.50      138.81      3.72 o 
   3   8   5      143.50      133.88      4.05 o 
   4   8   5        0.11        0.85      1.76 o 
   5   8   5       18.52       13.05      2.67 o 
   6   8   5      137.33      142.76      5.63 o 
  -6   9   5       72.00       84.01      5.52 o 
  -5   9   5       26.67       29.03      3.12 o 
  -4   9   5      182.80      171.67      5.77 o 
  -3   9   5      170.13      160.84      4.41 o 
  -2   9   5      607.93      592.29      7.83 o 
  -1   9   5        1.98        1.67      0.66 o 
   0   9   5      855.74      878.07      8.98 o 
   1   9   5       32.85       31.95      2.61 o 
   2   9   5        7.71        9.42      1.55 o 
   3   9   5        7.45        4.32      1.47 o 
   4   9   5       28.54       24.59      2.97 o 
   5   9   5       35.37       31.45      3.68 o 
   6   9   5       82.73       89.89      6.66 o 
  -6  10   5        5.89        4.38      3.96 o 
  -5  10   5      105.57       98.85      4.73 o 
  -4  10   5       63.45       67.98      4.19 o 
  -3  10   5      181.28      169.60      4.54 o 
  -2  10   5      179.36      170.92      5.37 o 
  -1  10   5      833.21      802.87      8.47 o 
   0  10   5        2.24        4.20      1.27 o 
   1  10   5       83.51       73.44      2.98 o 
   2  10   5      277.97      276.03      5.53 o 
   3  10   5        0.13       -0.37      1.13 o 
   4  10   5       13.01        9.62      2.20 o 
   5  10   5       64.28       72.26     10.15 o 
   6  10   5       38.47       41.05      4.32 o 
  -6  11   5       10.76       15.31      2.06 o 
  -5  11   5      106.92      116.31      7.88 o 
  -4  11   5      278.44      254.09      7.23 o 
  -3  11   5       41.83       42.37      3.42 o 
  -2  11   5      618.17      619.84      8.56 o 
  -1  11   5      599.49      573.61      6.79 o 
   0  11   5       38.47       38.34      2.01 o 
   1  11   5       49.30       52.61      3.70 o 
   2  11   5        0.65        3.29      1.19 o 
   3  11   5       73.84       67.96      3.92 o 
   4  11   5        7.39       10.67      3.14 o 
   5  11   5       27.19       22.62      3.81 o 
  -5  12   5       21.39       26.69      3.02 o 
  -4  12   5        0.06        2.64      1.78 o 
  -3  12   5       26.46       28.09      2.95 o 
  -2  12   5       63.11       61.47      2.86 o 
  -1  12   5      441.22      426.71      8.11 o 
   0  12   5        7.32        4.32      1.03 o 
   1  12   5      193.89      191.23      5.68 o 
   2  12   5      209.23      196.80      5.98 o 
   3  12   5       11.48        8.23      2.38 o 
   4  12   5       35.90       44.01      4.42 o 
   5  12   5       96.11      104.92      6.84 o 
  -5  13   5        0.12        1.85      1.59 o 
  -4  13   5      195.81      204.87      7.86 o 
  -3  13   5      197.73      181.74      7.77 o 
  -2  13   5        1.25        3.96      0.94 o 
  -1  13   5      170.82      166.23      5.19 o 
   0  13   5      120.45      120.12      4.47 o 
   1  13   5       23.13       24.14      2.73 o 
   2  13   5       54.11       47.48      3.55 o 
   3  13   5       26.05       18.30      2.95 o 
   4  13   5        7.40        7.98      2.10 o 
   5  13   5        0.44       -0.60      1.85 o 
  -4  14   5       20.51       19.54      3.80 o 
  -3  14   5       11.78       14.38      2.13 o 
  -2  14   5      109.93      103.52      5.30 o 
  -1  14   5        0.21        0.41      1.31 o 
   0  14   5      460.61      486.57      9.00 o 
   1  14   5      262.04      266.22      6.98 o 
   2  14   5       39.08       33.38      3.88 o 
   3  14   5        5.92        6.52      1.99 o 
   4  14   5       10.87        7.32      7.03 o 
  -4  15   5        4.71        8.82      1.95 o 
  -3  15   5        1.08        0.84      2.67 o 
  -2  15   5        0.49        0.63      1.77 o 
  -1  15   5        8.32        8.50      1.34 o 
   0  15   5        0.09        0.21      1.56 o 
   1  15   5       53.54       62.34      3.53 o 
   2  15   5        6.40        4.16      2.95 o 
   3  15   5      167.76      188.74      9.97 o 
   4  15   5       60.26       56.75     11.62 o 
  -3  16   5        0.00        4.69      1.83 o 
  -2  16   5       25.21       22.04      3.79 o 
  -1  16   5       42.10       38.86      8.62 o 
   0  16   5       21.32       19.58      2.73 o 
   1  16   5      125.06      118.08      4.85 o 
   2  16   5       10.46        8.23      2.03 o 
   3  16   5        0.53       -1.53      1.53 o 
  -2  17   5       77.69       84.15     12.61 o 
  -1  17   5        4.96        7.81      3.89 o 
   0  17   5       43.50       49.08      5.80 o 
   1  17   5      581.44      640.13     13.41 o 
   2  17   5       42.61       46.89      6.85 o 
   0  18   5        1.00        3.51      3.96 o 
  -6   0   6       29.05       23.84      3.66 o 
  -4   0   6      179.42      165.00      4.65 o 
  -2   0   6       76.90      102.43      3.51 o 
   0   0   6     1283.73     1220.10     10.59 o 
   2   0   6     1267.64     1169.99     12.03 o 
   4   0   6      186.04      193.97      6.70 o 
   6   0   6        1.38        0.79      2.68 o 
  -7   1   6        0.34       -0.06      2.87 o 
  -6   1   6      190.49      171.41      5.82 o 
  -5   1   6        0.30        0.33      1.41 o 
  -4   1   6       19.95       20.42      1.75 o 
  -3   1   6      200.28      198.08      3.40 o 
  -2   1   6     1605.97     1705.17     10.27 o 
  -1   1   6        3.92        2.29      0.75 o 
   0   1   6       66.72       60.98      1.71 o 
   1   1   6      535.10      537.81      4.98 o 
   2   1   6      277.27      299.90      4.09 o 
   3   1   6      155.57      147.24      3.13 o 
   4   1   6     1212.99     1169.63     10.08 o 
   5   1   6       35.66       45.15      2.77 o 
   6   1   6        0.00        2.00      1.46 o 
   7   1   6       48.10       51.95      6.28 o 
  -7   2   6       33.59       33.01      6.82 o 
  -6   2   6        1.49        1.46      1.52 o 
  -5   2   6      391.01      385.99      6.78 o 
  -4   2   6      580.18      587.92      8.15 o 
  -3   2   6       10.11       11.47      1.18 o 
  -2   2   6      219.66      221.69      3.38 o 
  -1   2   6      357.66      337.46      3.74 o 
   0   2   6      294.36      298.41      4.16 o 
   1   2   6        2.50        4.22      0.83 o 
   2   2   6     1167.04     1175.26      8.51 o 
   3   2   6      274.46      265.54      4.12 o 
   4   2   6        1.17        2.48      1.31 o 
   5   2   6      165.92      169.98      6.28 o 
   6   2   6       14.21       11.19      1.81 o 
   7   2   6      206.50      204.02      7.67 o 
  -7   3   6        0.23       -0.12      1.82 o 
  -6   3   6       42.87       38.46      4.48 o 
  -5   3   6      806.75      786.01     12.88 o 
  -4   3   6      397.00      385.53      6.39 o 
  -3   3   6      257.14      254.67      4.72 o 
  -2   3   6     1400.01     1525.54     10.72 o 
  -1   3   6     1240.92     1274.76     11.73 o 
   0   3   6       19.85       16.54      1.37 o 
   1   3   6       78.81       87.84      2.04 o 
   2   3   6     1202.17     1247.51      8.83 o 
   3   3   6      746.96      726.39      7.84 o 
   4   3   6       45.43       41.05      2.66 o 
   5   3   6       25.30       30.60      2.87 o 
   6   3   6       52.03       51.07      4.55 o 
   7   3   6        3.49        6.59      2.86 o 
  -7   4   6       13.66       10.93      3.03 o 
  -6   4   6       15.70       15.57      2.86 o 
  -5   4   6        3.32        7.32      1.49 o 
  -4   4   6      171.54      158.76      4.63 o 
  -3   4   6        4.34       12.07      1.52 o 
  -2   4   6        5.70        3.95      0.77 o 
  -1   4   6     1050.78     1094.89      7.48 o 
   0   4   6       45.05       52.85      2.15 o 
   1   4   6     1306.23     1304.53      9.02 o 
   2   4   6      354.72      349.65      4.28 o 
   3   4   6      290.23      288.72      5.29 o 
   4   4   6       11.63        9.73      1.71 o 
   5   4   6        0.04        2.58      1.49 o 
   6   4   6       81.96       82.69      4.17 o 
   7   4   6        4.03        5.04      1.88 o 
  -7   5   6        0.14        1.87      1.88 o 
  -6   5   6        8.85       10.01      1.87 o 
  -5   5   6      167.99      160.01      4.62 o 
  -4   5   6       87.23      100.45      3.59 o 
  -3   5   6        2.93        5.12      1.31 o 
  -2   5   6     1023.35     1118.72      7.83 o 
  -1   5   6       26.64       35.21      1.48 o 
   0   5   6       30.10       26.74      1.76 o 
   1   5   6      151.26      178.60      2.86 o 
   2   5   6      633.03      656.73      5.95 o 
   3   5   6      279.81      291.49      5.46 o 
   4   5   6        1.86       -0.61      1.32 o 
   5   5   6      156.88      161.07      4.74 o 
   6   5   6      100.94      105.86      4.69 o 
  -7   6   6        0.04        2.11      1.98 o 
  -6   6   6       13.10       15.22      2.12 o 
  -5   6   6       42.91       39.95      3.28 o 
  -4   6   6        8.50        7.44      1.46 o 
  -3   6   6       17.43       16.36      1.76 o 
  -2   6   6        3.32        4.08      1.21 o 
  -1   6   6      309.54      339.24      4.15 o 
   0   6   6       11.66        9.39      0.91 o 
   1   6   6      215.79      214.05      3.21 o 
   2   6   6        1.12        2.75      1.04 o 
   3   6   6      716.26      709.50      8.67 o 
   4   6   6       25.67       21.15      2.20 o 
   5   6   6       35.44       43.95      4.12 o 
   6   6   6       19.11       19.67      2.28 o 
  -7   7   6       39.48       45.73      6.60 o 
  -6   7   6        5.05        6.76      1.78 o 
  -5   7   6       75.21       76.02      4.15 o 
  -4   7   6        3.02        2.63      1.12 o 
  -3   7   6      121.33      135.50      5.71 o 
  -2   7   6        0.60        0.03      0.46 o 
  -1   7   6       31.00       44.45      1.79 o 
   0   7   6       39.75       43.92      1.67 o 
   1   7   6       31.02       37.80      1.49 o 
   2   7   6      102.92      103.69      3.19 o 
   3   7   6      238.84      225.99      5.09 o 
   4   7   6        0.03        0.56      1.22 o 
   5   7   6       14.47        9.29      2.06 o 
   6   7   6       16.00       22.67      2.58 o 
  -6   8   6        0.25        1.05      1.47 o 
  -5   8   6       14.46       18.02      2.58 o 
  -4   8   6      122.24      109.72      4.74 o 
  -3   8   6       50.35       52.92      2.72 o 
  -2   8   6      157.17      167.71      4.02 o 
  -1   8   6      434.71      473.59      6.12 o 
   0   8   6      150.49      150.01      3.59 o 
   1   8   6        5.59        6.43      0.78 o 
   2   8   6       21.60       21.93      1.88 o 
   3   8   6      167.04      165.58      4.52 o 
   4   8   6       95.71      105.95      3.88 o 
   5   8   6       61.52       64.11      4.28 o 
   6   8   6       87.30       96.47      7.09 o 
  -6   9   6       24.09       38.61      3.44 o 
  -5   9   6        2.77       -0.28      1.50 o 
  -4   9   6       42.51       32.55      3.12 o 
  -3   9   6      976.34      939.54     10.81 o 
  -2   9   6      115.50      124.38      3.84 o 
  -1   9   6      257.81      250.55      4.35 o 
   0   9   6      153.87      145.04      3.15 o 
   1   9   6      267.87      267.04      4.47 o 
   2   9   6      775.01      780.29      9.08 o 
   3   9   6       12.15       13.38      1.97 o 
   4   9   6      108.20       83.66      5.36 o 
   5   9   6        0.62        3.05      2.44 o 
   6   9   6       64.40       73.83      6.30 o 
  -6  10   6      126.93      150.71      5.76 o 
  -5  10   6       56.70       50.18      3.96 o 
  -4  10   6        5.49        3.33      1.80 o 
  -3  10   6      167.65      156.88      4.43 o 
  -2  10   6      140.26      139.81      4.00 o 
  -1  10   6       70.02       73.41      2.53 o 
   0  10   6      385.94      359.54      6.02 o 
   1  10   6       99.57       96.49      4.18 o 
   2  10   6      120.25      114.41      4.62 o 
   3  10   6      322.24      300.51      7.42 o 
   4  10   6      108.53       95.67      5.54 o 
   5  10   6        0.69        3.91      2.65 o 
  -6  11   6        8.07       10.91      1.96 o 
  -5  11   6        0.70        1.05      1.47 o 
  -4  11   6        1.78        5.67      1.73 o 
  -3  11   6       36.23       30.72      2.56 o 
  -2  11   6      171.03      176.62      6.17 o 
  -1  11   6       26.35       30.18      2.38 o 
   0  11   6      828.41      782.83      9.34 o 
   1  11   6      454.41      462.64      8.59 o 
   2  11   6       89.80       83.26      4.15 o 
   3  11   6      410.46      373.68      8.33 o 
   4  11   6       17.34       15.79      2.97 o 
   5  11   6        3.02        6.21      2.73 o 
  -5  12   6        5.36        3.64      2.47 o 
  -4  12   6       75.90       75.51      5.35 o 
  -3  12   6       27.90       29.14      3.54 o 
  -2  12   6      588.53      564.26      9.74 o 
  -1  12   6      134.06      127.30      5.23 o 
   0  12   6      140.98      136.98      3.91 o 
   1  12   6       12.19       11.92      2.04 o 
   2  12   6       31.50       26.50      2.81 o 
   3  12   6       32.56       37.82      3.98 o 
   4  12   6        5.39        9.38      2.84 o 
   5  12   6       12.65       18.94      3.72 o 
  -5  13   6        8.81       11.02      5.13 o 
  -4  13   6        4.70        3.11      2.17 o 
  -3  13   6        1.21        7.05      2.84 o 
  -2  13   6      310.59      289.13      7.01 o 
  -1  13   6       17.66       22.39      2.81 o 
   0  13   6        0.07        0.01      1.07 o 
   1  13   6       47.03       51.32      4.28 o 
   2  13   6       33.21       33.11      3.20 o 
   3  13   6        0.11       -0.23      1.69 o 
   4  13   6       79.36       86.11      5.70 o 
  -4  14   6        3.45        5.08      1.87 o 
  -3  14   6        1.40        6.37      1.77 o 
  -2  14   6       27.62       28.84      3.35 o 
  -1  14   6       31.73       25.74      4.17 o 
   0  14   6        6.16        3.63      1.32 o 
   1  14   6       33.46       30.34      4.83 o 
   2  14   6       17.47       14.77      2.80 o 
   3  14   6       17.63       18.59      3.21 o 
   4  14   6       62.42       53.09      6.57 o 
  -4  15   6        5.89        7.02      1.74 o 
  -3  15   6        3.97        2.01      2.32 o 
  -2  15   6      102.53      100.01      6.38 o 
  -1  15   6        8.86       11.51      2.76 o 
   0  15   6       19.27       19.30      2.93 o 
   1  15   6       18.54       19.93      2.29 o 
   2  15   6        0.09       -1.38      1.73 o 
   3  15   6       49.88       45.97      8.34 o 
  -3  16   6        8.82       11.19      1.74 o 
  -2  16   6        0.63        0.67      1.37 o 
  -1  16   6       21.86       29.94      8.83 o 
   0  16   6       10.65        8.29      2.05 o 
   1  16   6      162.10      186.82      6.11 o 
   2  16   6       97.79       78.73      4.72 o 
   3  16   6        0.41        7.02      8.28 o 
  -2  17   6       16.23       19.33      7.14 o 
  -1  17   6       81.53       98.47      8.38 o 
   0  17   6       77.14       93.03      6.26 o 
   1  17   6       81.04       94.40      9.51 o 
  -7   0   7      142.04      158.78      7.91 o 
  -5   0   7       73.12       78.17      5.71 o 
  -3   0   7        1.02        6.20      1.55 o 
  -1   0   7       14.67       12.74      1.56 o 
   1   0   7        0.22        1.00      2.01 o 
   3   0   7     1241.50     1266.23     14.20 o 
   5   0   7       26.85       23.81      3.86 o 
   7   0   7       37.92       34.04      6.83 o 
  -7   1   7        7.57       11.95      4.31 o 
  -6   1   7       19.02       17.00      3.05 o 
  -5   1   7       47.64       50.72      3.91 o 
  -4   1   7      323.45      314.31      4.84 o 
  -3   1   7       60.85       71.20      2.34 o 
  -2   1   7      268.78      258.83      3.79 o 
  -1   1   7      372.33      380.22      4.22 o 
   0   1   7       90.20       86.08      2.55 o 
   1   1   7      119.59       93.73      2.35 o 
   2   1   7        2.24        6.91      0.94 o 
   3   1   7       35.13       41.55      1.78 o 
   4   1   7       67.77       65.56      2.25 o 
   5   1   7        3.11        4.69      1.65 o 
   6   1   7       17.19       19.80      2.41 o 
   7   1   7       12.67       15.60      2.21 o 
  -7   2   7        0.09       -1.71      1.71 o 
  -6   2   7       93.58       86.35      4.29 o 
  -5   2   7       59.71       53.92      2.69 o 
  -4   2   7        7.43       10.41      1.49 o 
  -3   2   7      134.08      142.01      3.39 o 
  -2   2   7      745.91      774.38      6.63 o 
  -1   2   7     1319.20     1341.65      8.57 o 
   0   2   7      814.74      756.52      7.12 o 
   1   2   7      837.03      820.63      7.00 o 
   2   2   7     1136.42     1184.12      8.89 o 
   3   2   7       90.64      100.78      2.65 o 
   4   2   7      544.93      553.62      8.04 o 
   5   2   7        2.02        2.77      1.27 o 
   6   2   7       20.47       23.92      2.73 o 
  -7   3   7       10.87        9.02      1.95 o 
  -6   3   7       52.51       46.83      3.79 o 
  -5   3   7      194.53      173.41      4.80 o 
  -4   3   7      535.13      544.71      7.82 o 
  -3   3   7      455.71      473.53      5.24 o 
  -2   3   7       94.70      126.19      2.71 o 
  -1   3   7     1823.35     1904.80     10.87 o 
   0   3   7       34.96       36.89      1.91 o 
   1   3   7      437.40      436.39      4.54 o 
   2   3   7     2195.27     2192.93     13.04 o 
   3   3   7       98.53       95.42      2.47 o 
   4   3   7       76.98       75.69      3.35 o 
   5   3   7       63.13       65.29      3.06 o 
   6   3   7      265.82      276.02      8.80 o 
  -7   4   7        0.97       -1.38      2.49 o 
  -6   4   7      177.26      160.45      7.05 o 
  -5   4   7      284.14      272.29      6.01 o 
  -4   4   7      466.66      459.61      7.32 o 
  -3   4   7       12.36       13.46      1.56 o 
  -2   4   7      623.56      582.21      5.63 o 
  -1   4   7        5.08        3.28      0.70 o 
   0   4   7      105.08      121.09      3.13 o 
   1   4   7      627.73      659.29      7.02 o 
   2   4   7      568.78      577.94      5.88 o 
   3   4   7      217.86      202.41      4.58 o 
   4   4   7       60.37       53.32      3.06 o 
   5   4   7       46.04       42.15      2.83 o 
   6   4   7       28.28       33.40      3.84 o 
  -7   5   7       17.38       14.53      2.36 o 
  -6   5   7       18.29       25.69      3.64 o 
  -5   5   7      616.43      608.26     10.03 o 
  -4   5   7      130.42      130.86      4.09 o 
  -3   5   7       16.20       12.75      1.55 o 
  -2   5   7      119.18      118.02      3.58 o 
  -1   5   7     1346.39     1499.50      9.58 o 
   0   5   7      102.85      102.18      2.93 o 
   1   5   7        8.96       11.46      0.88 o 
   2   5   7        1.99        2.65      0.53 o 
   3   5   7        3.60        2.25      1.50 o 
   4   5   7        1.25        1.27      1.43 o 
   5   5   7        0.25        2.19      1.29 o 
   6   5   7      541.59      578.77     11.31 o 
  -7   6   7        2.69        6.73      2.00 o 
  -6   6   7       16.02       15.61      3.23 o 
  -5   6   7       46.00       36.77      2.28 o 
  -4   6   7      345.63      331.26      6.39 o 
  -3   6   7       76.49       79.75      3.16 o 
  -2   6   7      122.51      112.78      4.09 o 
  -1   6   7     1146.34     1162.36     10.76 o 
   0   6   7      284.25      298.53      4.87 o 
   1   6   7        0.86        0.74      0.50 o 
   2   6   7       21.69       27.15      1.93 o 
   3   6   7      367.31      395.36      6.62 o 
   4   6   7        4.22        4.49      1.57 o 
   5   6   7        0.53        2.18      1.86 o 
   6   6   7       27.18       26.38      4.89 o 
  -6   7   7        0.08        1.27      1.45 o 
  -5   7   7       27.07       28.24      3.02 o 
  -4   7   7      277.42      263.69      5.83 o 
  -3   7   7        0.01       -0.40      1.05 o 
  -2   7   7       45.15       51.63      2.36 o 
  -1   7   7       98.90       89.69      2.28 o 
   0   7   7      138.60      131.26      3.41 o 
   1   7   7      140.93      153.19      2.82 o 
   2   7   7      358.39      382.10      5.89 o 
   3   7   7        1.98        1.72      1.20 o 
   4   7   7       94.46      105.90      3.98 o 
   5   7   7       60.44       56.81      4.87 o 
   6   7   7        3.72        5.84      2.27 o 
  -6   8   7       48.77       59.26      4.00 o 
  -5   8   7       63.41       64.72      6.01 o 
  -4   8   7      202.10      211.59      5.32 o 
  -3   8   7      310.03      312.07      6.08 o 
  -2   8   7        0.02        0.20      1.48 o 
  -1   8   7       95.39       98.30      2.49 o 
   0   8   7        7.88        4.85      1.03 o 
   1   8   7        2.89        2.71      1.02 o 
   2   8   7       51.97       49.25      3.35 o 
   3   8   7        0.45        1.71      1.78 o 
   4   8   7       15.13       12.39      3.49 o 
   5   8   7        0.41        0.58      1.94 o 
   6   8   7        0.22        4.59      1.79 o 
  -6   9   7       12.58       16.30      3.20 o 
  -5   9   7       28.91       24.96      2.95 o 
  -4   9   7       19.78       25.00      2.90 o 
  -3   9   7        3.65        5.05      1.26 o 
  -2   9   7      193.37      204.83      4.63 o 
  -1   9   7       54.14       59.51      4.04 o 
   0   9   7     1073.03     1055.11     10.51 o 
   1   9   7        0.62        1.62      1.64 o 
   2   9   7        0.68        0.52      1.57 o 
   3   9   7       91.50       85.59      4.35 o 
   4   9   7        2.54        2.54      1.71 o 
   5   9   7        1.41       -2.92      2.92 o 
  -6  10   7        0.38        0.24      1.60 o 
  -5  10   7       90.98       94.90      4.76 o 
  -4  10   7        3.04        0.16      1.62 o 
  -3  10   7      123.46      115.90      4.50 o 
  -2  10   7      580.56      524.28      9.15 o 
  -1  10   7       76.33       67.42      2.72 o 
   0  10   7      276.84      293.87      5.63 o 
   1  10   7      216.78      215.06      5.96 o 
   2  10   7      174.15      167.23      6.22 o 
   3  10   7      475.38      452.62      9.20 o 
   4  10   7        1.69        5.57      2.28 o 
   5  10   7       13.16        7.06      2.18 o 
  -5  11   7       45.99       54.82      4.85 o 
  -4  11   7        1.07        7.96      2.28 o 
  -3  11   7       40.40       47.88      2.96 o 
  -2  11   7      569.94      554.34      9.68 o 
  -1  11   7      726.57      692.27     10.67 o 
   0  11   7        2.99        1.65      1.34 o 
   1  11   7       71.03       67.43      3.89 o 
   2  11   7      299.14      300.46      7.33 o 
   3  11   7       24.66       24.66      3.31 o 
   4  11   7        2.46        3.28      2.12 o 
   5  11   7       13.64        8.51      1.96 o 
  -5  12   7      138.30      152.09      6.88 o 
  -4  12   7       89.47       76.87      5.26 o 
  -3  12   7        9.67        9.01      2.26 o 
  -2  12   7        9.47       13.77      1.86 o 
  -1  12   7        0.28        2.66      2.05 o 
   0  12   7       12.75       15.93      2.51 o 
   1  12   7      124.95      123.49      4.79 o 
   2  12   7      125.69      146.86      5.41 o 
   3  12   7      214.22      207.92      9.31 o 
   4  12   7       16.20       13.77      2.93 o 
   5  12   7       46.61       38.23      7.72 o 
  -5  13   7        0.68        5.75      1.95 o 
  -4  13   7       13.22       15.55      2.60 o 
  -3  13   7        0.12        4.81      1.60 o 
  -2  13   7        4.74        5.37      1.85 o 
  -1  13   7      291.50      299.39      7.34 o 
   0  13   7       74.27       65.44      3.43 o 
   1  13   7       12.79       10.84      1.99 o 
   2  13   7       13.70       13.73      2.38 o 
   3  13   7        4.69        3.76      2.89 o 
   4  13   7        0.16        2.44      1.75 o 
  -4  14   7       92.20      116.98      5.94 o 
  -3  14   7       27.36       23.55      5.09 o 
  -2  14   7        0.20       -0.37      1.05 o 
  -1  14   7      183.26      173.69      5.53 o 
   0  14   7       28.95       31.05      3.81 o 
   1  14   7        0.87        2.99      1.57 o 
   2  14   7       13.43       20.38      2.57 o 
   3  14   7        1.50        3.36      3.48 o 
   4  14   7        2.20        4.65      2.05 o 
  -3  15   7        6.30        7.58      2.94 o 
  -2  15   7        0.58        3.86      3.05 o 
  -1  15   7        1.41        3.87      1.96 o 
   0  15   7       74.35       73.13      4.89 o 
   1  15   7       52.28       56.21      3.63 o 
   2  15   7        0.48       -0.55      1.39 o 
   3  15   7        0.01       -1.29      1.62 o 
  -3  16   7       33.26       30.22      2.88 o 
  -2  16   7        5.66        5.43      2.04 o 
  -1  16   7        0.23       -0.85      2.14 o 
   0  16   7       20.97       25.69      3.41 o 
   1  16   7        0.31        0.10      1.29 o 
   2  16   7       89.08      102.54      5.34 o 
  -1  17   7       16.03       23.64      5.48 o 
   0  17   7        1.77        0.22      4.08 o 
   1  17   7       14.97       22.10      4.16 o 
  -6   0   8       57.99       57.84      5.74 o 
  -4   0   8       33.77       27.83      2.91 o 
  -2   0   8      229.75      262.09      5.63 o 
   0   0   8       63.02       75.05      2.99 o 
   2   0   8      934.50      898.61     11.18 o 
   4   0   8      278.82      270.67      8.83 o 
   6   0   8        4.95        2.17      2.25 o 
  -7   1   8       29.09       38.58      3.89 o 
  -6   1   8       23.08       18.90      2.16 o 
  -5   1   8       62.79       70.89      3.98 o 
  -4   1   8      219.65      225.90      5.93 o 
  -3   1   8       46.41       40.81      2.01 o 
  -2   1   8       94.19      105.86      2.70 o 
  -1   1   8      186.30      172.64      3.02 o 
   0   1   8      131.69      130.72      3.17 o 
   1   1   8       57.64       61.78      2.05 o 
   2   1   8       26.28       28.98      1.63 o 
   3   1   8      188.45      178.62      3.70 o 
   4   1   8      204.14      210.33      5.07 o 
   5   1   8        5.02        2.12      2.11 o 
   6   1   8       34.23       38.07      3.44 o 
  -7   2   8       39.12       39.92      3.92 o 
  -6   2   8        3.84        3.04      1.27 o 
  -5   2   8       19.83       18.39      3.06 o 
  -4   2   8       13.88       16.13      2.35 o 
  -3   2   8      184.78      192.02      3.66 o 
  -2   2   8      475.10      493.79      5.42 o 
  -1   2   8      898.12      955.81      7.23 o 
   0   2   8      975.73      997.36      8.78 o 
   1   2   8      156.72      169.69      3.01 o 
   2   2   8        4.37        6.62      0.88 o 
   3   2   8      404.27      402.17      5.52 o 
   4   2   8      114.33      119.15      3.95 o 
   5   2   8       48.09       41.54      3.58 o 
   6   2   8       35.06       29.54      2.93 o 
  -7   3   8       10.16       14.27      2.08 o 
  -6   3   8        8.47       10.37      2.03 o 
  -5   3   8      381.76      375.22      7.00 o 
  -4   3   8      498.32      507.34     10.61 o 
  -3   3   8        1.43        2.74      0.98 o 
  -2   3   8      345.49      355.42      4.56 o 
  -1   3   8      782.81      827.87      6.58 o 
   0   3   8      106.78      128.56      3.26 o 
   1   3   8      116.05      118.69      2.44 o 
   2   3   8     1358.63     1378.93     10.08 o 
   3   3   8      138.31      161.66      4.24 o 
   4   3   8        0.82       -0.17      1.28 o 
   5   3   8        4.39        3.26      1.53 o 
   6   3   8       21.41       19.75      2.97 o 
  -7   4   8        1.54       -0.27      1.80 o 
  -6   4   8       27.97       19.74      2.24 o 
  -5   4   8        0.17        0.11      1.06 o 
  -4   4   8      597.12      569.11      8.30 o 
  -3   4   8       91.39       94.67      3.74 o 
  -2   4   8       38.54       39.59      1.74 o 
  -1   4   8      599.73      624.74      7.02 o 
   0   4   8        0.91        1.13      0.97 o 
   1   4   8      221.75      236.88      4.41 o 
   2   4   8      912.97      956.04      8.09 o 
   3   4   8       85.65       92.44      3.47 o 
   4   4   8       78.53       77.16      3.35 o 
   5   4   8       81.52       95.84      4.33 o 
   6   4   8        4.60        4.57      2.61 o 
  -7   5   8       15.18       18.53      2.57 o 
  -6   5   8        0.72        2.60      2.32 o 
  -5   5   8      106.41       85.10      3.59 o 
  -4   5   8       97.44       89.34      3.59 o 
  -3   5   8      473.31      487.85      8.10 o 
  -2   5   8       81.82       71.03      2.12 o 
  -1   5   8        0.89        2.07      0.87 o 
   0   5   8      300.13      286.30      4.89 o 
   1   5   8      659.17      651.29      8.16 o 
   2   5   8       59.62       71.86      2.04 o 
   3   5   8     2839.26     2908.72     19.90 o 
   4   5   8        0.08        0.52      1.59 o 
   5   5   8       38.36       40.89      2.93 o 
   6   5   8       59.38       87.69      5.55 o 
  -6   6   8        4.61        2.07      2.34 o 
  -5   6   8      167.46      150.40      4.66 o 
  -4   6   8       16.32       20.36      2.09 o 
  -3   6   8      177.84      155.52      4.22 o 
  -2   6   8      135.57      134.52      2.82 o 
  -1   6   8       41.75       51.39      2.29 o 
   0   6   8      526.06      539.35      6.90 o 
   1   6   8       29.00       29.51      1.76 o 
   2   6   8       43.86       45.86      3.11 o 
   3   6   8      904.50      905.46     12.23 o 
   4   6   8        0.06        1.96      1.66 o 
   5   6   8        2.29        1.97      1.73 o 
   6   6   8        0.03       -0.30      2.42 o 
  -6   7   8        0.42       -0.59      2.05 o 
  -5   7   8        5.61        6.70      1.86 o 
  -4   7   8       74.43       70.14      3.28 o 
  -3   7   8      456.01      454.01      7.18 o 
  -2   7   8       84.33       84.85      2.99 o 
  -1   7   8        0.92        1.49      1.02 o 
   0   7   8        2.42        2.56      1.00 o 
   1   7   8       36.49       34.69      1.87 o 
   2   7   8       19.62       21.50      2.48 o 
   3   7   8      416.14      383.51      8.16 o 
   4   7   8      252.21      262.57      7.10 o 
   5   7   8        0.69        0.04      1.77 o 
   6   7   8        2.89       13.50      4.34 o 
  -6   8   8       13.85       15.13      2.64 o 
  -5   8   8        0.58        1.18      1.40 o 
  -4   8   8      112.51      107.84      3.92 o 
  -3   8   8       23.30       30.48      2.36 o 
  -2   8   8       80.04       74.12      3.66 o 
  -1   8   8       84.34      100.93      3.18 o 
   0   8   8      171.16      151.56      5.36 o 
   1   8   8     1020.91      975.17     10.07 o 
   2   8   8        0.45        1.75      1.67 o 
   3   8   8       71.91       72.91      4.08 o 
   4   8   8      121.61      110.42      8.11 o 
   5   8   8        9.52        7.25      2.15 o 
   6   8   8       26.33       28.74      5.46 o 
  -6   9   8        1.99        2.36      2.52 o 
  -5   9   8       57.93       62.52      5.05 o 
  -4   9   8        8.42        6.10      1.53 o 
  -3   9   8      554.92      521.76      9.46 o 
  -2   9   8        8.94       11.74      2.08 o 
  -1   9   8      111.74      126.33      3.63 o 
   0   9   8      595.03      574.63      7.88 o 
   1   9   8      370.57      347.43      7.36 o 
   2   9   8       75.95       71.34      3.97 o 
   3   9   8      168.49      159.13      5.62 o 
   4   9   8       38.11       32.46      3.33 o 
   5   9   8       10.89       11.26      2.36 o 
  -6  10   8       13.43        7.97      5.04 o 
  -5  10   8       21.04       20.13      4.58 o 
  -4  10   8       20.48       19.17      3.12 o 
  -3  10   8      342.46      304.82      7.37 o 
  -2  10   8      154.17      152.81      5.22 o 
  -1  10   8        2.34        3.23      0.83 o 
   0  10   8     1327.32     1325.91     12.66 o 
   1  10   8      264.01      260.89      6.68 o 
   2  10   8        5.77        4.89      1.67 o 
   3  10   8       12.56       13.83      2.33 o 
   4  10   8       88.41       87.51      5.62 o 
   5  10   8       21.13       21.29      5.00 o 
  -5  11   8       33.66       39.64      4.15 o 
  -4  11   8       17.88       20.19      3.13 o 
  -3  11   8       35.66       31.33      3.04 o 
  -2  11   8      387.99      410.07      8.53 o 
  -1  11   8      484.34      465.24      8.92 o 
   0  11   8       34.88       37.22      2.97 o 
   1  11   8       42.54       39.97      3.27 o 
   2  11   8       29.68       31.58      3.10 o 
   3  11   8       31.34       33.36      3.23 o 
   4  11   8        0.72        3.35      2.04 o 
   5  11   8      110.51      101.17      8.71 o 
  -5  12   8       53.76       60.24      5.05 o 
  -4  12   8        0.21        1.53      1.85 o 
  -3  12   8      115.93      106.60      4.19 o 
  -2  12   8      817.84      803.88     12.41 o 
  -1  12   8      188.07      185.83      6.54 o 
   0  12   8      197.18      189.39      5.66 o 
   1  12   8       79.81       77.96      4.00 o 
   2  12   8        3.59        5.10      1.87 o 
   3  12   8       92.10       84.96      4.47 o 
   4  12   8        4.99        3.19      2.22 o 
  -4  13   8       11.94       11.15      2.33 o 
  -3  13   8        0.04        0.01      4.00 o 
  -2  13   8       27.51       31.88      3.04 o 
  -1  13   8        1.88        2.07      1.23 o 
   0  13   8        3.12        2.05      1.37 o 
   1  13   8       25.71       30.58      2.92 o 
   2  13   8       57.05       52.20      3.93 o 
   3  13   8        0.16        2.29      1.59 o 
   4  13   8        0.72        0.36      1.68 o 
  -4  14   8       20.05       17.37      5.08 o 
  -3  14   8       13.80        7.55      1.76 o 
  -2  14   8       17.19       15.47      3.09 o 
  -1  14   8        0.38        1.76      2.09 o 
   0  14   8       65.18       68.17      4.81 o 
   1  14   8       25.87       28.38      3.82 o 
   2  14   8       52.05       56.55      4.11 o 
   3  14   8       35.33       26.58      2.89 o 
  -3  15   8       21.83       30.18      5.47 o 
  -2  15   8       13.35       12.01      1.89 o 
  -1  15   8       11.84        9.43      2.99 o 
   0  15   8       35.54       36.45      4.13 o 
   1  15   8       64.92       62.79      4.82 o 
   2  15   8       36.40       28.44      2.89 o 
   3  15   8       12.11       12.91      2.30 o 
  -2  16   8        2.68        2.62      3.68 o 
  -1  16   8        2.29        1.63      1.63 o 
   0  16   8       48.98       49.70      4.44 o 
   1  16   8      141.21      144.74      6.87 o 
   2  16   8      103.57      111.22      8.57 o 
  -1  17   8       50.33       65.22      7.82 o 
   0  17   8       21.05       28.85      3.45 o 
  -7   0   9        7.42       12.75     11.13 o 
  -5   0   9      298.23      287.28     14.26 o 
  -3   0   9      100.46      121.44      4.60 o 
  -1   0   9     1430.06     1492.06     14.05 o 
   1   0   9      119.09      129.97      4.54 o 
   3   0   9       14.60       17.72      2.10 o 
   5   0   9      558.86      605.41     15.08 o 
  -7   1   9       42.52       52.45      2.73 o 
  -6   1   9        0.78        3.68      1.76 o 
  -5   1   9       13.89        9.97      1.85 o 
  -4   1   9      258.50      255.66      5.61 o 
  -3   1   9       29.99       30.99      1.91 o 
  -2   1   9      100.99      102.69      2.72 o 
  -1   1   9       44.43       60.24      2.01 o 
   0   1   9      596.20      607.00      7.55 o 
   1   1   9       34.16       41.86      1.82 o 
   2   1   9       60.62       68.48      2.37 o 
   3   1   9       28.54       26.05      1.76 o 
   4   1   9      169.87      166.68      4.60 o 
   5   1   9       20.19       20.95      2.65 o 
   6   1   9        2.24        2.97      1.79 o 
  -7   2   9       19.51       23.29      5.21 o 
  -6   2   9        0.88        3.65      1.42 o 
  -5   2   9       53.88       48.60      3.68 o 
  -4   2   9     1460.04     1370.90     14.40 o 
  -3   2   9       12.34       13.43      1.45 o 
  -2   2   9        0.13        0.56      0.86 o 
  -1   2   9      397.66      432.48      4.80 o 
   0   2   9      404.78      388.06      4.33 o 
   1   2   9       17.06       19.45      1.88 o 
   2   2   9      163.18      169.96      3.44 o 
   3   2   9       79.69       86.58      2.64 o 
   4   2   9      278.22      287.26      6.02 o 
   5   2   9      140.31      147.92      5.97 o 
   6   2   9       19.42       12.72      2.14 o 
  -7   3   9       19.76       28.22      3.21 o 
  -6   3   9       28.32       23.94      3.88 o 
  -5   3   9       74.59       65.14      3.96 o 
  -4   3   9      208.13      214.22      5.29 o 
  -3   3   9      128.30      127.60      3.21 o 
  -2   3   9       14.45       22.98      1.51 o 
  -1   3   9      303.37      304.54      3.84 o 
   0   3   9       98.93      115.10      3.29 o 
   1   3   9       73.13       85.25      2.15 o 
   2   3   9        8.07        8.91      1.02 o 
   3   3   9       13.63       19.83      1.96 o 
   4   3   9       39.79       38.70      2.71 o 
   5   3   9        9.78        9.50      1.37 o 
   6   3   9      127.17      133.96      5.86 o 
  -7   4   9        0.14       -2.18      2.18 o 
  -6   4   9        0.19        1.77      1.40 o 
  -5   4   9       10.68       11.82      2.09 o 
  -4   4   9       18.77       30.86      2.94 o 
  -3   4   9        1.08        0.12      1.18 o 
  -2   4   9       25.10       26.07      1.58 o 
  -1   4   9       58.53       62.76      2.52 o 
   0   4   9       15.07       19.44      1.75 o 
   1   4   9       12.07        8.51      1.19 o 
   2   4   9       55.84       56.45      1.98 o 
   3   4   9      130.49      136.92      4.04 o 
   4   4   9      130.37      133.74      4.24 o 
   5   4   9      220.63      232.16      6.55 o 
   6   4   9        4.83        6.98      2.59 o 
  -6   5   9       33.95       30.45      4.62 o 
  -5   5   9       27.79       23.69      2.23 o 
  -4   5   9      203.41      193.35      5.81 o 
  -3   5   9        5.18        3.79      1.34 o 
  -2   5   9       55.50       50.50      1.93 o 
  -1   5   9      902.32      942.72      9.36 o 
   0   5   9        0.01        0.26      0.87 o 
   1   5   9       41.42       44.87      2.26 o 
   2   5   9        0.12        1.43      1.46 o 
   3   5   9     1009.57      961.30     12.68 o 
   4   5   9       34.85       36.80      3.36 o 
   5   5   9       17.12       18.89      2.25 o 
   6   5   9       83.41       80.22      7.05 o 
  -6   6   9        6.25        2.82      4.40 o 
  -5   6   9        2.12        2.82      1.37 o 
  -4   6   9      514.01      455.15      8.80 o 
  -3   6   9       12.27       16.84      1.89 o 
  -2   6   9        7.84       14.32      1.56 o 
  -1   6   9      181.11      187.73      4.20 o 
   0   6   9      202.46      191.39      4.31 o 
   1   6   9        0.41        1.35      0.85 o 
   2   6   9       70.74       75.09      3.77 o 
   3   6   9     1072.40     1020.97     13.39 o 
   4   6   9        0.15        6.27      2.09 o 
   5   6   9        7.39        7.74      1.79 o 
   6   6   9       43.20       39.43      4.73 o 
  -6   7   9        4.73        7.84      1.52 o 
  -5   7   9        9.46       11.52      1.55 o 
  -4   7   9        5.68        4.71      1.88 o 
  -3   7   9       32.28       29.76      2.92 o 
  -2   7   9      370.43      358.58      7.49 o 
  -1   7   9        5.58        6.10      1.20 o 
   0   7   9        5.94        6.01      1.26 o 
   1   7   9       22.14       19.84      1.59 o 
   2   7   9       20.79       26.23      3.00 o 
   3   7   9      168.75      167.96      5.73 o 
   4   7   9      421.56      412.27      9.06 o 
   5   7   9       19.48       18.76      3.90 o 
  -6   8   9       16.27       16.99      2.17 o 
  -5   8   9        2.58        3.43      1.76 o 
  -4   8   9       17.89       15.40      2.05 o 
  -3   8   9       20.69       28.92      3.44 o 
  -2   8   9      430.35      407.95      8.20 o 
  -1   8   9       17.86       21.79      1.86 o 
   0   8   9     1124.55     1109.27     11.13 o 
   1   8   9      308.91      308.42      6.96 o 
   2   8   9       37.08       33.26      3.17 o 
   3   8   9       57.11       63.58      4.07 o 
   4   8   9       31.01       29.48      3.43 o 
   5   8   9        0.02        3.60      2.10 o 
  -6   9   9       10.74       15.57      2.97 o 
  -5   9   9       38.49       41.43      7.85 o 
  -4   9   9       94.06       78.03      3.95 o 
  -3   9   9       23.06       15.02      4.11 o 
  -2   9   9        1.02       -0.49      1.40 o 
  -1   9   9       49.08       42.89      2.36 o 
   0   9   9       43.93       39.94      2.56 o 
   1   9   9      105.22      108.59      4.85 o 
   2   9   9        5.79        3.38      1.82 o 
   3   9   9       66.63       61.46      4.13 o 
   4   9   9       41.51       41.53      3.50 o 
   5   9   9       27.28       22.45      2.70 o 
  -5  10   9       78.64       97.89      8.76 o 
  -4  10   9        0.34        0.08      1.76 o 
  -3  10   9       39.29       37.94      6.15 o 
  -2  10   9      175.88      170.46      5.58 o 
  -1  10   9       19.72       15.42      2.16 o 
   0  10   9       12.27       16.53      1.50 o 
   1  10   9      508.14      485.89      9.14 o 
   2  10   9       47.40       41.48      3.55 o 
   3  10   9      159.16      160.32      6.31 o 
   4  10   9        9.88        5.07      4.40 o 
   5  10   9       46.72       46.77      4.25 o 
  -5  11   9      229.15      257.78      8.95 o 
  -4  11   9        2.74        8.74      2.02 o 
  -3  11   9        1.49        5.18      1.73 o 
  -2  11   9        7.67        8.42      1.77 o 
  -1  11   9       23.84       26.37      3.54 o 
   0  11   9       91.32       94.07      4.14 o 
   1  11   9      114.15      106.78      4.65 o 
   2  11   9       10.02        8.20      1.80 o 
   3  11   9       20.96       25.53      2.97 o 
   4  11   9        4.87        6.94      3.36 o 
  -5  12   9       28.26       28.10      3.08 o 
  -4  12   9       48.81       45.46      5.64 o 
  -3  12   9       18.29       11.47      3.22 o 
  -2  12   9       71.39       74.23      5.76 o 
  -1  12   9      123.38      138.29      5.12 o 
   0  12   9       30.47       36.47      3.04 o 
   1  12   9       35.56       36.61      3.26 o 
   2  12   9      227.31      236.07      7.01 o 
   3  12   9        0.07        2.68      1.70 o 
   4  12   9       16.20       21.11      3.42 o 
  -4  13   9       37.70       35.66      7.28 o 
  -3  13   9        4.22        8.41      2.28 o 
  -2  13   9        0.04       -0.44      1.87 o 
  -1  13   9      707.12      688.92     13.96 o 
   0  13   9       77.23       69.31      4.74 o 
   1  13   9      195.39      210.87      6.50 o 
   2  13   9        0.07       -0.15      1.74 o 
   3  13   9       53.16       49.58      5.60 o 
   4  13   9       12.24        8.93      3.62 o 
  -4  14   9        8.67       10.97      5.40 o 
  -3  14   9       64.91       73.10      5.00 o 
  -2  14   9       37.35       35.88      2.65 o 
  -1  14   9      486.91      482.66     12.05 o 
   0  14   9        2.80        3.36      1.73 o 
   1  14   9        0.24        0.60      1.86 o 
   2  14   9       42.23       49.96      3.89 o 
   3  14   9        3.33        3.51      1.84 o 
  -3  15   9       45.84       51.55      8.10 o 
  -2  15   9        3.13        2.85      1.74 o 
  -1  15   9        3.81        8.23      2.00 o 
   0  15   9       22.13       28.70      3.76 o 
   1  15   9       13.00        3.49      1.68 o 
   2  15   9      105.80      126.62      5.26 o 
  -2  16   9       10.79       17.77      5.29 o 
  -1  16   9       13.32       11.89      1.99 o 
   0  16   9       29.09       35.58      4.24 o 
   1  16   9       25.36       21.71      2.48 o 
  -6   0  10       49.42       53.11      9.74 o 
  -4   0  10      647.43      665.07     15.00 o 
  -2   0  10      401.06      419.99      7.62 o 
   0   0  10       95.49       98.34      5.18 o 
   2   0  10       49.47       53.94      3.90 o 
   4   0  10      138.95      141.72     10.80 o 
   6   0  10       33.63       34.28      4.34 o 
  -7   1  10        1.67        6.02      1.42 o 
  -6   1  10       42.17       51.06      3.47 o 
  -5   1  10        4.72        7.11      2.03 o 
  -4   1  10       81.11       69.79      3.54 o 
  -3   1  10     1333.76     1310.34     12.48 o 
  -2   1  10      109.22      120.98      3.02 o 
  -1   1  10      202.44      210.19      3.53 o 
   0   1  10      281.01      283.73      4.12 o 
   1   1  10      446.77      458.18      5.48 o 
   2   1  10      189.35      190.15      3.81 o 
   3   1  10        0.94        1.11      0.94 o 
   4   1  10       17.64       18.16      1.72 o 
   5   1  10        9.56       12.33      2.91 o 
   6   1  10        2.87        7.49      1.71 o 
  -7   2  10        0.81        5.96      2.57 o 
  -6   2  10       28.03       33.43      3.58 o 
  -5   2  10       47.50       49.20      3.64 o 
  -4   2  10       87.40       82.37      3.60 o 
  -3   2  10      654.61      681.40      7.42 o 
  -2   2  10      123.74      127.24      3.01 o 
  -1   2  10        7.54       13.57      1.08 o 
   0   2  10      186.28      196.77      3.25 o 
   1   2  10       17.57       22.11      1.44 o 
   2   2  10       95.67       91.44      2.70 o 
   3   2  10       90.95       91.11      2.73 o 
   4   2  10      143.77      142.87      4.70 o 
   5   2  10       57.56       59.74      4.74 o 
   6   2  10       12.36       11.71      2.74 o 
  -6   3  10        2.84        3.22      1.44 o 
  -5   3  10      151.52      144.91      4.85 o 
  -4   3  10        0.75        7.95      1.72 o 
  -3   3  10      393.84      397.16      6.59 o 
  -2   3  10       79.06       81.97      2.47 o 
  -1   3  10       94.74      106.15      3.27 o 
   0   3  10      151.38      175.53      4.16 o 
   1   3  10        8.73        6.94      1.28 o 
   2   3  10      557.33      544.56      7.50 o 
   3   3  10       68.04       76.97      3.97 o 
   4   3  10        0.00        2.81      1.51 o 
   5   3  10        3.35        3.30      2.04 o 
   6   3  10        2.78        5.02      2.99 o 
  -6   4  10        1.36        0.13      1.42 o 
  -5   4  10       33.91       24.46      2.41 o 
  -4   4  10      497.41      453.11      7.74 o 
  -3   4  10       97.18       92.16      3.49 o 
  -2   4  10      597.99      594.13      7.47 o 
  -1   4  10      221.02      225.00      4.60 o 
   0   4  10        0.12       -0.88      0.88 o 
   1   4  10      108.14      106.47      3.38 o 
   2   4  10       44.67       43.73      2.11 o 
   3   4  10      871.95      836.99     11.87 o 
   4   4  10       38.58       43.58      3.54 o 
   5   4  10        2.83        6.16      1.67 o 
   6   4  10        5.69        8.70      2.71 o 
  -6   5  10        2.53        8.14      2.79 o 
  -5   5  10      106.20       95.33      4.09 o 
  -4   5  10       10.11       16.77      2.29 o 
  -3   5  10      579.14      570.93      9.67 o 
  -2   5  10        0.85        2.13      1.10 o 
  -1   5  10      108.02       99.30      3.28 o 
   0   5  10      281.16      273.64      5.27 o 
   1   5  10      196.07      205.96      4.65 o 
   2   5  10       13.25       16.16      2.34 o 
   3   5  10      125.96      140.46      5.23 o 
   4   5  10       34.22       45.80      3.27 o 
   5   5  10        2.51        6.61      2.88 o 
   6   5  10       43.07       46.33      5.15 o 
  -6   6  10       14.57       11.89      6.86 o 
  -5   6  10        1.67        1.84      1.38 o 
  -4   6  10      262.19      253.46      6.94 o 
  -3   6  10      593.41      603.29     10.19 o 
  -2   6  10       15.09       10.45      2.13 o 
  -1   6  10       57.29       51.89      2.59 o 
   0   6  10     1142.70     1168.24     11.39 o 
   1   6  10      310.65      299.91      5.64 o 
   2   6  10      166.09      144.15      5.13 o 
   3   6  10       46.53       43.32      4.46 o 
   4   6  10      269.19      275.87      7.39 o 
   5   6  10       43.61       44.84      3.95 o 
  -6   7  10        3.02       -0.41      2.06 o 
  -5   7  10       33.42       33.97      2.97 o 
  -4   7  10       11.19       13.75      2.32 o 
  -3   7  10      409.55      371.51      8.16 o 
  -2   7  10      147.59      133.83      5.00 o 
  -1   7  10      184.28      186.60      4.52 o 
   0   7  10      572.96      585.17      8.02 o 
   1   7  10       54.71       53.84      2.48 o 
   2   7  10        0.36        1.02      2.03 o 
   3   7  10      187.81      176.20      5.94 o 
   4   7  10      231.29      236.28      7.04 o 
   5   7  10       10.60       12.73      3.07 o 
  -6   8  10        3.43       -1.48      2.08 o 
  -5   8  10        0.62        2.04      2.26 o 
  -4   8  10        1.11        6.93      1.67 o 
  -3   8  10      182.59      206.90      6.28 o 
  -2   8  10       35.99       31.58      3.10 o 
  -1   8  10        5.52        3.60      1.12 o 
   0   8  10       90.79       93.42      3.43 o 
   1   8  10     1329.57     1306.87     14.96 o 
   2   8  10       58.82       64.84      4.02 o 
   3   8  10      314.81      325.63      8.02 o 
   4   8  10      101.51       95.09      4.76 o 
   5   8  10        9.25       10.00      2.12 o 
  -5   9  10       25.72       28.72      4.40 o 
  -4   9  10       14.32       14.36      4.92 o 
  -3   9  10        7.09        5.91      1.59 o 
  -2   9  10       62.37       67.14      3.74 o 
  -1   9  10      376.62      359.45      6.35 o 
   0   9  10        5.92        6.45      1.80 o 
   1   9  10      268.48      255.47      6.69 o 
   2   9  10       21.18       18.14      2.63 o 
   3   9  10       44.59       49.19      3.87 o 
   4   9  10      339.53      350.25      8.74 o 
   5   9  10        8.90       14.92      4.01 o 
  -5  10  10       13.52       23.81      8.76 o 
  -4  10  10        0.97        1.00      1.28 o 
  -3  10  10       38.72       30.08      3.06 o 
  -2  10  10       48.27       50.94      3.71 o 
  -1  10  10       35.89       29.66      3.69 o 
   0  10  10      361.67      348.57      8.27 o 
   1  10  10       16.86       10.59      2.09 o 
   2  10  10        1.08        0.19      1.59 o 
   3  10  10        1.61        4.67      2.13 o 
   4  10  10       86.09       85.51      4.53 o 
  -5  11  10        1.95        2.88      2.44 o 
  -4  11  10        9.13        6.58      4.78 o 
  -3  11  10       10.72        9.09      1.76 o 
  -2  11  10       50.73       58.02      3.70 o 
  -1  11  10       78.55       66.94      3.63 o 
   0  11  10        1.42        2.67      1.36 o 
   1  11  10       32.71       33.02      3.13 o 
   2  11  10       62.87       66.99      4.34 o 
   3  11  10       10.63        6.74      2.80 o 
   4  11  10       32.79       39.60      8.17 o 
  -4  12  10       74.34       88.91      5.98 o 
  -3  12  10        4.34        4.74      1.25 o 
  -2  12  10        4.07        4.50      2.12 o 
  -1  12  10       16.30       18.24      3.04 o 
   0  12  10      113.29       98.27      4.69 o 
   1  12  10        1.14        1.44      1.74 o 
   2  12  10       49.50       56.37      5.41 o 
   3  12  10       56.35       50.89      3.87 o 
   4  12  10        2.03        2.77      1.93 o 
  -4  13  10      101.14      117.95      6.25 o 
  -3  13  10        6.44        8.69      2.14 o 
  -2  13  10       18.33       14.23      3.22 o 
  -1  13  10       28.20       31.88      3.83 o 
   0  13  10        1.42        0.99      1.86 o 
   1  13  10       66.35       70.82      3.96 o 
   2  13  10       63.26       58.25      4.16 o 
   3  13  10       40.64       36.79      2.91 o 
  -3  14  10       44.74       49.10      4.60 o 
  -2  14  10       12.23       15.86      2.66 o 
  -1  14  10       76.68       94.05      5.55 o 
   0  14  10      324.24      366.75     10.82 o 
   1  14  10        5.21        7.29      1.58 o 
   2  14  10       52.22       45.66      3.78 o 
   3  14  10       45.45       51.33      4.66 o 
  -2  15  10       82.43       90.37      5.73 o 
  -1  15  10        2.58        5.35      1.77 o 
   0  15  10        7.39       -0.95      4.02 o 
   1  15  10       23.64       18.99      3.06 o 
   2  15  10        0.28       -0.84      1.62 o 
  -1  16  10       45.88       54.08      7.36 o 
   0  16  10       30.68       22.41      3.29 o 
  -5   0  11       46.38       39.49      9.65 o 
  -3   0  11     2195.87     2205.02     20.94 o 
  -1   0  11      152.79      148.56      4.45 o 
   1   0  11        0.67        3.06      1.82 o 
   3   0  11      293.62      305.72      7.52 o 
   5   0  11      475.86      517.77     15.05 o 
  -6   1  11       10.73       17.49      3.27 o 
  -5   1  11        9.62       11.41      2.04 o 
  -4   1  11       55.93       61.11      3.33 o 
  -3   1  11      234.45      208.31      4.44 o 
  -2   1  11      188.22      194.86      3.87 o 
  -1   1  11      173.35      172.32      3.31 o 
   0   1  11      658.31      689.49      7.63 o 
   1   1  11       30.67       36.84      2.17 o 
   2   1  11      190.26      201.55      4.03 o 
   3   1  11       98.78      106.84      3.06 o 
   4   1  11       12.63       13.46      1.44 o 
   5   1  11        1.11        4.50      1.88 o 
   6   1  11       15.72        9.67      4.79 o 
  -6   2  11       47.86       52.31      5.54 o 
  -5   2  11        5.81        3.59      1.80 o 
  -4   2  11      246.86      258.36      5.85 o 
  -3   2  11        0.00        2.34      1.26 o 
  -2   2  11       18.72       17.31      1.77 o 
  -1   2  11       14.13       10.52      1.52 o 
   0   2  11      870.28      896.92      9.47 o 
   1   2  11      370.93      392.77      6.33 o 
   2   2  11        2.36        1.00      1.13 o 
   3   2  11        6.48        6.17      1.80 o 
   4   2  11        0.01        3.98      2.45 o 
   5   2  11        2.61       -1.35      4.27 o 
   6   2  11       23.91       27.05      3.03 o 
  -6   3  11        0.72       -0.18      2.93 o 
  -5   3  11       32.83       30.17      3.02 o 
  -4   3  11       57.48       51.37      3.08 o 
  -3   3  11      356.97      368.71      6.47 o 
  -2   3  11       41.69       38.50      2.42 o 
  -1   3  11      355.96      362.87      6.00 o 
   0   3  11       57.22       57.73      2.83 o 
   1   3  11      103.98      100.19      3.47 o 
   2   3  11       85.58       83.61      3.15 o 
   3   3  11        0.09        1.68      1.68 o 
   4   3  11        2.86        5.85      1.76 o 
   5   3  11        9.28       10.03      2.63 o 
   6   3  11       84.58       98.30      5.35 o 
  -6   4  11        0.59        4.23      1.24 o 
  -5   4  11        6.22        7.83      1.41 o 
  -4   4  11       23.22       27.66      3.87 o 
  -3   4  11        0.10       -0.25      1.68 o 
  -2   4  11       49.38       47.55      2.61 o 
  -1   4  11       71.05       68.55      2.95 o 
   0   4  11      135.36      130.32      3.86 o 
   1   4  11       24.81       26.38      2.19 o 
   2   4  11      238.80      233.63      5.09 o 
   3   4  11      631.54      622.19     10.49 o 
   4   4  11        3.64        6.75      1.75 o 
   5   4  11        8.65       10.47      1.95 o 
  -6   5  11       10.13       11.49      1.70 o 
  -5   5  11        0.09        1.37      2.09 o 
  -4   5  11       10.31        6.03      2.09 o 
  -3   5  11       85.44       76.61      6.55 o 
  -2   5  11       47.82       45.12      2.44 o 
  -1   5  11       73.31       75.42      4.14 o 
   0   5  11       39.85       41.06      2.49 o 
   1   5  11       67.41       63.39      2.94 o 
   2   5  11      122.13      120.27      4.81 o 
   3   5  11      205.37      187.78      6.01 o 
   4   5  11        8.20       12.42      2.26 o 
   5   5  11       39.11       35.04      2.93 o 
  -6   6  11       69.87       67.36     16.94 o 
  -5   6  11        0.24        1.01      1.38 o 
  -4   6  11       62.09       53.37      3.85 o 
  -3   6  11        6.54        0.64      1.61 o 
  -2   6  11      636.50      654.37     10.51 o 
  -1   6  11        2.81        1.57      1.15 o 
   0   6  11        2.98        1.97      1.28 o 
   1   6  11      473.84      471.08      7.33 o 
   2   6  11      187.25      178.94      5.72 o 
   3   6  11      131.50      116.18      4.96 o 
   4   6  11      789.80      751.55     12.49 o 
   5   6  11       99.35       94.55      4.45 o 
  -6   7  11        0.62        2.53      2.09 o 
  -5   7  11        0.29        4.41      1.52 o 
  -4   7  11        0.36        2.75      2.20 o 
  -3   7  11       50.53       44.31      3.63 o 
  -2   7  11       92.15      106.24      4.62 o 
  -1   7  11       57.27       57.97      2.88 o 
   0   7  11      217.87      222.81      5.13 o 
   1   7  11      195.12      202.51      5.97 o 
   2   7  11      341.46      323.89      7.70 o 
   3   7  11        5.95        6.57      2.89 o 
   4   7  11      256.12      271.86      7.62 o 
   5   7  11       21.60       16.53      5.02 o 
  -5   8  11       34.25       31.65      2.74 o 
  -4   8  11        5.96        5.96      1.56 o 
  -3   8  11       58.04       48.23      3.77 o 
  -2   8  11      825.43      772.12     11.90 o 
  -1   8  11       43.49       43.17      2.53 o 
   0   8  11      106.69      113.43      3.85 o 
   1   8  11        0.00        5.00      1.89 o 
   2   8  11      171.86      163.34      5.71 o 
   3   8  11       27.83       24.91      4.12 o 
   4   8  11      495.91      476.56     10.29 o 
   5   8  11       17.57       16.73      4.45 o 
  -5   9  11        1.95        4.82      2.20 o 
  -4   9  11        7.49       13.49      2.05 o 
  -3   9  11       23.14       21.43      2.62 o 
  -2   9  11      108.76       97.33      4.51 o 
  -1   9  11        9.61       11.13      2.13 o 
   0   9  11        0.27        0.37      0.92 o 
   1   9  11       72.94       78.88      4.24 o 
   2   9  11        7.85        9.38      2.03 o 
   3   9  11       51.13       45.85      3.78 o 
   4   9  11       10.92       11.37      3.10 o 
  -5  10  11        2.80        3.22      3.57 o 
  -4  10  11       61.50       63.91      3.82 o 
  -3  10  11        1.71        2.22      2.40 o 
  -2  10  11        8.61        8.75      1.97 o 
  -1  10  11       23.89       20.26      2.52 o 
   0  10  11      124.47      113.06      4.57 o 
   1  10  11        5.87        5.37      1.79 o 
   2  10  11       40.88       49.02      3.82 o 
   3  10  11        8.60       10.78      2.18 o 
   4  10  11        1.15        1.37      2.38 o 
  -5  11  11        0.20        3.45      2.62 o 
  -4  11  11        1.96       -1.87      1.87 o 
  -3  11  11        6.55        6.41      1.42 o 
  -2  11  11       14.99        9.88      1.89 o 
  -1  11  11        0.05       -0.58      1.30 o 
   0  11  11        1.21        3.17      1.56 o 
   1  11  11       30.52       33.83      3.12 o 
   2  11  11       37.57       34.87      3.85 o 
   3  11  11       23.89       16.55      2.38 o 
   4  11  11       77.95       73.08      9.22 o 
  -4  12  11       38.93       43.79      4.56 o 
  -3  12  11        0.38       -0.44      1.52 o 
  -2  12  11        2.47        6.60      2.58 o 
  -1  12  11      322.72      315.85      9.73 o 
   0  12  11        6.54        3.62      1.89 o 
   1  12  11       10.00        5.51      2.09 o 
   2  12  11        3.98        4.58      1.66 o 
   3  12  11      113.23      121.44      5.19 o 
  -4  13  11       84.46      102.73      7.44 o 
  -3  13  11      129.25      121.58      9.50 o 
  -2  13  11       57.36       55.37      4.46 o 
  -1  13  11      366.77      366.09     10.63 o 
   0  13  11        0.01        2.66      1.94 o 
   1  13  11       90.57       93.45      6.45 o 
   2  13  11       43.83       49.09      3.84 o 
   3  13  11        7.07        8.90      1.74 o 
  -3  14  11        0.02       -1.29      1.93 o 
  -2  14  11        5.51       10.13      1.44 o 
  -1  14  11       21.02       18.62      2.88 o 
   0  14  11       24.64       16.74      3.60 o 
   1  14  11        6.07        6.08      1.51 o 
   2  14  11       43.43       45.61      3.61 o 
  -2  15  11       21.49       22.53      3.56 o 
  -1  15  11        1.28        4.92      1.83 o 
   0  15  11       43.80       29.09      4.36 o 
   1  15  11        1.82        1.92      2.91 o 
  -6   0  12      251.43      285.70     11.25 o 
  -4   0  12      188.61      177.37      8.24 o 
  -2   0  12      495.59      503.36      9.02 o 
   0   0  12       66.32       75.53      3.55 o 
   2   0  12      180.46      182.75      5.64 o 
   4   0  12       44.60       44.10      7.51 o 
  -6   1  12        5.79        4.92      1.94 o 
  -5   1  12        0.63        1.48      1.43 o 
  -4   1  12      126.12      118.12      4.73 o 
  -3   1  12     1148.95     1149.13     11.07 o 
  -2   1  12      222.95      224.18      4.28 o 
  -1   1  12        1.22        0.19      1.39 o 
   0   1  12       24.81       31.73      2.74 o 
   1   1  12      369.58      410.16      6.64 o 
   2   1  12       33.00       38.67      2.41 o 
   3   1  12       66.73       71.58      2.77 o 
   4   1  12       21.95       21.81      4.38 o 
   5   1  12        1.16        3.23      4.59 o 
  -6   2  12        1.45        2.32      1.72 o 
  -5   2  12        9.34       17.57      2.19 o 
  -4   2  12       38.79       34.04      3.34 o 
  -3   2  12      333.67      323.22      7.42 o 
  -2   2  12        2.96        1.40      1.32 o 
  -1   2  12       12.40       10.73      1.65 o 
   0   2  12       49.82       56.38      2.87 o 
   1   2  12        2.88        3.59      1.37 o 
   2   2  12        9.76       11.89      1.72 o 
   3   2  12        3.56        5.82      2.23 o 
   4   2  12       95.32       99.03      7.04 o 
   5   2  12        3.03        6.38      2.35 o 
  -6   3  12        8.12        2.04      1.46 o 
  -5   3  12        0.15        6.02      1.74 o 
  -4   3  12        8.86        4.89      1.80 o 
  -3   3  12        0.07        1.65      1.72 o 
  -2   3  12        8.76        9.16      1.70 o 
  -1   3  12      154.18      154.18      5.53 o 
   0   3  12      121.15      124.10      3.92 o 
   1   3  12        4.12        6.50      1.40 o 
   2   3  12       66.43       65.70      2.86 o 
   3   3  12       21.45       22.90      2.63 o 
   4   3  12       42.01       44.62      3.04 o 
   5   3  12      143.71      159.71      6.66 o 
  -6   4  12        4.34        2.90      2.21 o 
  -5   4  12        0.42        3.09      2.61 o 
  -4   4  12       11.03        6.07      1.70 o 
  -3   4  12       33.74       35.37      3.18 o 
  -2   4  12       39.68       38.93      2.54 o 
  -1   4  12      150.18      139.24      4.13 o 
   0   4  12      174.58      177.20      4.61 o 
   1   4  12       20.56       23.54      2.52 o 
   2   4  12        8.36        5.58      1.97 o 
   3   4  12       10.42       11.52      2.20 o 
   4   4  12       17.26       22.99      5.72 o 
   5   4  12        8.68        8.83      2.89 o 
  -6   5  12       34.95       38.79      3.35 o 
  -5   5  12        9.70       11.60      2.37 o 
  -4   5  12       15.40       15.90      3.48 o 
  -3   5  12      142.96      141.08      5.27 o 
  -2   5  12        0.73        2.55      1.82 o 
  -1   5  12        1.22        0.97      1.36 o 
   0   5  12       68.56       72.65      3.26 o 
   1   5  12       76.33       82.61      3.26 o 
   2   5  12      242.06      241.59      6.63 o 
   3   5  12       11.53       14.81      2.25 o 
   4   5  12      160.06      158.86      5.65 o 
   5   5  12      104.12      102.17      4.23 o 
  -6   6  12        1.70        5.43      2.22 o 
  -5   6  12        6.14        2.37      1.96 o 
  -4   6  12       16.90       19.61      2.74 o 
  -3   6  12      440.11      404.85      8.81 o 
  -2   6  12       58.64       48.84      3.60 o 
  -1   6  12        4.89        5.70      1.53 o 
   0   6  12      186.20      194.60      4.94 o 
   1   6  12       81.90       78.10      3.15 o 
   2   6  12       40.74       50.01      3.68 o 
   3   6  12       48.77       52.89      3.93 o 
   4   6  12      440.31      433.05      9.67 o 
   5   6  12      164.37      183.78      5.90 o 
  -5   7  12        0.26        2.35      1.80 o 
  -4   7  12        0.06        3.47      1.64 o 
  -3   7  12      223.30      200.11      6.41 o 
  -2   7  12      114.80       97.59      4.58 o 
  -1   7  12      291.09      282.43      5.89 o 
   0   7  12       43.81       37.82      2.49 o 
   1   7  12      209.76      197.70      7.73 o 
   2   7  12       22.99       29.25      3.67 o 
   3   7  12      140.26      126.37      5.28 o 
   4   7  12      489.05      435.79      9.79 o 
   5   7  12       70.37       68.15      6.50 o 
  -5   8  12       32.91       41.64      4.21 o 
  -4   8  12       70.77       74.94      4.06 o 
  -3   8  12        3.74        5.31      1.86 o 
  -2   8  12        2.89        9.95      2.05 o 
  -1   8  12       47.64       43.08      3.40 o 
   0   8  12      299.46      286.60      6.00 o 
   1   8  12      722.92      701.48     15.09 o 
   2   8  12       59.00       65.80      4.26 o 
   3   8  12       41.52       46.68      3.90 o 
   4   8  12       76.54       62.67      3.99 o 
  -5   9  12       13.04       17.93      3.20 o 
  -4   9  12        0.41        1.68      1.43 o 
  -3   9  12       32.55       46.64      3.79 o 
  -2   9  12       75.39       79.65      4.19 o 
  -1   9  12        5.45        0.97      2.00 o 
   0   9  12       10.36        9.34      1.77 o 
   1   9  12       12.72       14.44      3.99 o 
   2   9  12       38.30       31.01      3.13 o 
   3   9  12        9.25        8.11      2.16 o 
   4   9  12       21.31       28.04      2.93 o 
  -5  10  12        5.13       10.14      3.53 o 
  -4  10  12       87.11       96.44      4.45 o 
  -3  10  12        0.17        3.26      1.33 o 
  -2  10  12       67.91       73.68      4.18 o 
  -1  10  12        0.72        4.26      2.56 o 
   0  10  12       38.30       40.11      3.23 o 
   1  10  12      220.88      217.63      6.47 o 
   2  10  12       45.49       40.38      3.52 o 
   3  10  12        5.65        7.94      1.97 o 
   4  10  12       71.04       65.64      3.84 o 
  -4  11  12       18.51       26.12      2.58 o 
  -3  11  12       50.23       54.05      3.55 o 
  -2  11  12        5.28        4.66      1.75 o 
  -1  11  12       46.17       42.23      4.50 o 
   0  11  12       42.69       32.15      3.93 o 
   1  11  12       18.96       15.12      2.16 o 
   2  11  12       52.25       67.13      4.52 o 
   3  11  12        2.40        2.94      1.66 o 
  -4  12  12       77.49       72.52      5.23 o 
  -3  12  12       11.16        8.26      2.25 o 
  -2  12  12        0.46        3.06      1.49 o 
  -1  12  12       79.67       92.69      6.28 o 
   0  12  12       28.62       30.38      4.00 o 
   1  12  12       38.52       46.59      3.96 o 
   2  12  12      156.76      157.76      5.99 o 
   3  12  12       24.61       26.94      6.75 o 
  -3  13  12       51.81       49.40      2.83 o 
  -2  13  12       24.92       37.23      2.88 o 
  -1  13  12       29.54       34.95      4.16 o 
   0  13  12      104.34      112.82      7.42 o 
   1  13  12       66.07       74.34      6.55 o 
   2  13  12        6.09        2.99      1.62 o 
  -2  14  12      102.97      113.41     14.36 o 
  -1  14  12       45.43       51.30      3.63 o 
   0  14  12      265.29      251.65     11.11 o 
   1  14  12        1.08        2.06      3.55 o 
   0  15  12      127.62      129.02      7.58 o 
  -5   0  13       15.87        9.89      8.18 o 
  -3   0  13     1010.45      982.02     15.61 o 
  -1   0  13       16.54       19.01      3.41 o 
   1   0  13       55.87       48.09      4.77 o 
   3   0  13      159.90      155.33     11.85 o 
   5   0  13      195.29      209.72     13.69 o 
  -6   1  13        2.95        5.04      1.94 o 
  -5   1  13        8.20        9.75      1.93 o 
  -4   1  13        1.19        8.44      2.03 o 
  -3   1  13       16.78       25.33      2.29 o 
  -2   1  13      776.10      790.54      9.59 o 
  -1   1  13        3.95        4.69      1.41 o 
   0   1  13       35.14       36.87      2.45 o 
   1   1  13       68.46       72.24      3.80 o 
   2   1  13       27.47       26.77      2.61 o 
   3   1  13       38.25       35.26      3.01 o 
   4   1  13       37.39       25.19      4.36 o 
   5   1  13        6.09        8.67      2.64 o 
  -6   2  13        1.72        2.98      2.64 o 
  -5   2  13        1.35        3.14      1.80 o 
  -4   2  13       45.57       46.81      3.63 o 
  -3   2  13        0.00       -0.60      1.49 o 
  -2   2  13       25.51       27.89      2.41 o 
  -1   2  13       45.74       47.48      2.81 o 
   0   2  13      243.44      240.51      7.35 o 
   1   2  13       65.48       56.32      2.94 o 
   2   2  13       10.70        9.71      1.70 o 
   3   2  13      141.94      141.82      7.31 o 
   4   2  13       39.73       52.04      7.20 o 
   5   2  13       41.73       48.65      6.66 o 
  -6   3  13       22.23       15.40      2.09 o 
  -5   3  13       31.60       39.26      4.00 o 
  -4   3  13       59.10       53.79      4.82 o 
  -3   3  13       28.55       26.48      2.84 o 
  -2   3  13      430.36      412.91      7.01 o 
  -1   3  13      258.45      268.21      5.69 o 
   0   3  13       62.38       64.46      3.65 o 
   1   3  13        2.51        1.76      1.26 o 
   2   3  13        0.03       -0.27      1.00 o 
   3   3  13       61.52       62.96      3.63 o 
   4   3  13        2.36        5.69      2.12 o 
   5   3  13      137.27      148.75     14.31 o 
  -6   4  13        0.08       -0.95      1.66 o 
  -5   4  13        0.63        5.52      2.23 o 
  -4   4  13        0.11       -0.01      1.46 o 
  -3   4  13        2.18        0.70      1.50 o 
  -2   4  13      225.55      234.67      5.38 o 
  -1   4  13      108.06      114.54      3.99 o 
   0   4  13       14.10       11.94      1.87 o 
   1   4  13        3.54        2.67      1.47 o 
   2   4  13       74.35       80.06      4.36 o 
   3   4  13       98.41       97.75      4.55 o 
   4   4  13        7.88        7.77      1.85 o 
   5   4  13       28.47       37.10      3.86 o 
  -6   5  13        0.03        4.29      2.73 o 
  -5   5  13        5.71        8.06      2.27 o 
  -4   5  13        6.80        7.23      2.88 o 
  -3   5  13      145.65      147.92      5.62 o 
  -2   5  13      196.89      205.82      6.18 o 
  -1   5  13      642.64      594.01      8.61 o 
   0   5  13      169.52      163.77      4.68 o 
   1   5  13      173.43      172.92      5.37 o 
   2   5  13      514.79      512.70      9.79 o 
   3   5  13       32.95       27.13      4.23 o 
   4   5  13       39.26       43.33      3.14 o 
   5   5  13       36.33       37.25      3.99 o 
  -5   6  13        1.46        0.19      1.38 o 
  -4   6  13      162.61      160.00      5.90 o 
  -3   6  13       87.43       91.34      4.56 o 
  -2   6  13      195.16      207.38      6.33 o 
  -1   6  13      216.82      205.24      6.07 o 
   0   6  13        0.01       -0.30      1.33 o 
   1   6  13       41.17       40.68      3.31 o 
   2   6  13      123.30      124.61      5.22 o 
   3   6  13        0.11       -0.16      1.70 o 
   4   6  13        0.16        7.89      3.75 o 
  -5   7  13        6.51       10.49      3.04 o 
  -4   7  13        5.96        6.61      1.77 o 
  -3   7  13      187.92      195.60      6.42 o 
  -2   7  13       75.13       78.38      4.21 o 
  -1   7  13      193.72      191.21      5.04 o 
   0   7  13        5.78        3.41      1.45 o 
   1   7  13        0.05        2.04      1.66 o 
   2   7  13      472.31      460.69      9.53 o 
   3   7  13      164.10      167.24      6.04 o 
   4   7  13      399.11      365.20     12.40 o 
  -5   8  13        0.00        1.12      1.44 o 
  -4   8  13       10.72       12.94      2.04 o 
  -3   8  13      102.12       87.23      5.24 o 
  -2   8  13       25.66       31.07      3.18 o 
  -1   8  13        1.28        2.34      1.60 o 
   0   8  13      107.17       99.07      3.60 o 
   1   8  13      175.95      174.31      5.92 o 
   2   8  13      356.30      362.09      8.66 o 
   3   8  13       13.92       15.85      3.14 o 
   4   8  13      299.72      294.79      8.19 o 
  -5   9  13       10.21       14.65      4.31 o 
  -4   9  13        7.84       16.22      2.06 o 
  -3   9  13        9.92       13.04      2.23 o 
  -2   9  13      488.26      470.47      9.90 o 
  -1   9  13       78.36       81.93      4.16 o 
   0   9  13       14.21       12.44      2.61 o 
   1   9  13       32.57       28.69      3.05 o 
   2   9  13        3.24        5.53      2.05 o 
   3   9  13        8.04        6.71      2.03 o 
   4   9  13        0.55        5.49      3.46 o 
  -4  10  13        4.58        9.24      1.70 o 
  -3  10  13       28.65       18.42      2.48 o 
  -2  10  13       45.58       51.13      3.71 o 
  -1  10  13       53.03       55.47      4.52 o 
   0  10  13       71.76       70.55      3.79 o 
   1  10  13       17.71       16.76      2.30 o 
   2  10  13        0.01        3.11      1.72 o 
   3  10  13        1.20        4.26      3.34 o 
  -4  11  13        0.91        3.59      2.74 o 
  -3  11  13        0.96        4.25      1.40 o 
  -2  11  13        2.02        1.76      1.48 o 
  -1  11  13       18.27       20.54      3.19 o 
   0  11  13        4.54        1.29      2.26 o 
   1  11  13       89.97       83.49      4.30 o 
   2  11  13        0.09        4.06      2.16 o 
   3  11  13        8.22       12.70      1.99 o 
  -3  12  13        5.29        4.48      1.38 o 
  -2  12  13        8.27       12.51      2.54 o 
  -1  12  13        5.38        1.96      2.83 o 
   0  12  13        0.42        5.52      3.77 o 
   1  12  13       22.96       28.59      3.94 o 
   2  12  13        2.99       -0.69      1.51 o 
  -2  13  13       83.89       83.56     12.19 o 
  -1  13  13      172.34      204.76      8.26 o 
   0  13  13        0.45        0.47      2.31 o 
   1  13  13        2.18        2.17      1.88 o 
   2  13  13        2.51        6.78      1.80 o 
  -1  14  13       62.22       76.01      4.78 o 
   0  14  13      147.00      155.97     13.75 o 
  -6   0  14       64.17       70.52      7.14 o 
  -4   0  14       54.55       78.63      8.76 o 
  -2   0  14      658.53      695.22     30.75 o 
   0   0  14        9.74        8.15      3.59 o 
   2   0  14       26.19       26.47      3.53 o 
   4   0  14       76.39       69.73      9.01 o 
  -6   1  14        4.66        4.18      2.10 o 
  -5   1  14        0.72        0.64      2.35 o 
  -4   1  14        6.21        1.20      2.43 o 
  -3   1  14        0.82        0.49      1.91 o 
  -2   1  14      637.09      629.91     10.33 o 
  -1   1  14        0.09        1.81      1.78 o 
   0   1  14       20.13       20.92      2.62 o 
   1   1  14      592.21      601.31     10.21 o 
   2   1  14      153.99      156.78      5.18 o 
   3   1  14        0.31        2.56      1.50 o 
   4   1  14        8.14        7.27      2.83 o 
   5   1  14       24.92       23.77      3.79 o 
  -6   2  14        3.54        7.06      2.13 o 
  -5   2  14       49.53       57.25      8.43 o 
  -4   2  14       69.81       70.10      5.07 o 
  -3   2  14        0.02       -0.53      1.42 o 
  -2   2  14      397.97      403.72      7.07 o 
  -1   2  14       28.62       29.82      2.95 o 
   0   2  14       79.28       81.22      4.05 o 
   1   2  14       13.12       12.91      2.29 o 
   2   2  14      140.46      140.92      6.06 o 
   3   2  14       74.26       85.73      4.60 o 
   4   2  14        0.00       -2.09      2.09 o 
   5   2  14       40.48       26.50      4.11 o 
  -5   3  14       37.67       50.13      4.46 o 
  -4   3  14       32.33       31.83      3.05 o 
  -3   3  14       16.83       19.42      2.55 o 
  -2   3  14      269.61      265.64      5.78 o 
  -1   3  14        3.04        4.28      1.57 o 
   0   3  14      114.44      126.85      4.81 o 
   1   3  14       87.32       89.75      3.56 o 
   2   3  14        6.59       12.04      1.93 o 
   3   3  14       12.87        8.95      3.00 o 
   4   3  14        0.73        0.47      2.71 o 
  -5   4  14        4.88       13.67      2.42 o 
  -4   4  14        0.26       -0.06      1.42 o 
  -3   4  14        7.66        9.78      2.13 o 
  -2   4  14      217.97      210.28      6.33 o 
  -1   4  14       15.32       14.18      1.98 o 
   0   4  14      145.87      143.43      5.09 o 
   1   4  14      140.64      135.42      4.33 o 
   2   4  14       74.04       80.25      4.26 o 
   3   4  14        6.82        8.48      1.91 o 
   4   4  14       20.66       11.21      1.98 o 
  -5   5  14       72.54       92.76      9.35 o 
  -4   5  14        8.64        9.81      2.02 o 
  -3   5  14        0.28       -1.30      2.28 o 
  -2   5  14      193.22      161.10      5.63 o 
  -1   5  14      178.37      172.32      4.94 o 
   0   5  14        1.41        3.74      2.52 o 
   1   5  14       33.03       32.36      2.56 o 
   2   5  14      198.09      205.87      6.49 o 
   3   5  14      236.10      248.87      7.24 o 
   4   5  14      203.33      207.87      6.56 o 
  -5   6  14       13.31       16.98      2.02 o 
  -4   6  14        1.23        3.57      1.75 o 
  -3   6  14       55.70       61.11      4.31 o 
  -2   6  14        8.85        3.29      1.85 o 
  -1   6  14       13.87       18.54      2.05 o 
   0   6  14      108.86      104.88      3.94 o 
   1   6  14       36.75       35.91      3.34 o 
   2   6  14       31.61       34.12      3.27 o 
   3   6  14       56.05       67.40      4.06 o 
   4   6  14       79.06       65.83      6.07 o 
  -5   7  14        0.08        4.86      1.82 o 
  -4   7  14       10.60        8.67      3.21 o 
  -3   7  14       15.96       14.69      2.13 o 
  -2   7  14      127.24      110.51      4.93 o 
  -1   7  14      434.50      430.79      9.16 o 
   0   7  14        4.72        4.19      2.29 o 
   1   7  14       32.71       33.73      3.21 o 
   2   7  14        0.00       -0.23      1.62 o 
   3   7  14       62.56       57.23      4.19 o 
   4   7  14      142.63      152.55      7.34 o 
  -5   8  14       11.35        8.84      1.73 o 
  -4   8  14        1.06        3.35      2.10 o 
  -3   8  14        1.43        2.44      1.97 o 
  -2   8  14        0.53        2.77      1.78 o 
  -1   8  14       77.05       70.09      4.14 o 
   0   8  14       92.29       94.98      4.37 o 
   1   8  14      422.73      413.98      9.15 o 
   2   8  14       65.01       63.01      4.34 o 
   3   8  14        4.85        3.60      2.66 o 
   4   8  14       21.16       16.86      1.97 o 
  -4   9  14       18.44       21.56      3.15 o 
  -3   9  14        1.99        1.18      1.42 o 
  -2   9  14       82.57       85.49      4.73 o 
  -1   9  14        3.02        0.39      1.48 o 
   0   9  14        4.70        4.42      1.64 o 
   1   9  14       28.82       26.58      2.93 o 
   2   9  14       18.57       18.38      4.28 o 
   3   9  14       77.43       86.19      5.66 o 
  -4  10  14        3.25        3.49      1.61 o 
  -3  10  14        9.58       10.09      1.55 o 
  -2  10  14       19.52       16.49      3.52 o 
  -1  10  14        1.81        1.10      1.45 o 
   0  10  14        4.47        0.56      3.88 o 
   1  10  14       21.63       20.73      2.51 o 
   2  10  14        3.43        4.94      1.62 o 
   3  10  14        2.88       -0.60      2.63 o 
  -3  11  14       35.74       37.55      3.38 o 
  -2  11  14        0.40        3.54      1.35 o 
  -1  11  14      196.40      221.45      8.49 o 
   0  11  14       15.12       19.33      3.51 o 
   1  11  14       37.88       26.48      2.69 o 
   2  11  14       43.97       42.84      3.41 o 
  -3  12  14       18.09       17.37      1.85 o 
  -2  12  14       28.81       30.04      2.38 o 
  -1  12  14        8.54       12.60      3.70 o 
   0  12  14        0.29        1.45      2.22 o 
   1  12  14       22.64       25.16      3.32 o 
   2  12  14        2.35        0.78      1.85 o 
  -2  13  14        3.56        3.31      2.00 o 
  -1  13  14        7.48       10.71      2.19 o 
   0  13  14       68.48       64.97      4.85 o 
   1  13  14       41.05       37.80      7.12 o 
  -5   0  15      230.35      247.47     15.87 o 
  -3   0  15       25.87       23.98      6.76 o 
  -1   0  15       48.38       45.21      8.06 o 
   1   0  15      244.00      257.59     11.83 o 
   3   0  15        0.32       -3.03      3.23 o 
  -5   1  15       16.06       15.55      3.06 o 
  -4   1  15       17.24       14.06      3.16 o 
  -3   1  15      173.08      170.92      6.97 o 
  -2   1  15      177.19      179.98      5.84 o 
  -1   1  15      345.99      343.32      7.88 o 
   0   1  15      114.75      110.70      4.73 o 
   1   1  15       28.45       26.50      2.66 o 
   2   1  15      255.96      239.71      6.53 o 
   3   1  15       52.36       39.12      7.18 o 
   4   1  15       15.49       17.17      3.69 o 
  -5   2  15        9.90        8.11      2.53 o 
  -4   2  15       33.33       29.54      4.38 o 
  -3   2  15       34.70       35.69      3.92 o 
  -2   2  15       27.57       31.98      3.08 o 
  -1   2  15      621.05      611.70     11.74 o 
   0   2  15       73.10       76.92      4.08 o 
   1   2  15       15.70       12.97      1.94 o 
   2   2  15       23.02       25.27      3.08 o 
   3   2  15        0.21        2.80      3.04 o 
   4   2  15        7.72        6.38      2.69 o 
  -5   3  15       18.79       17.31      6.40 o 
  -4   3  15        1.75        1.85      1.42 o 
  -3   3  15       15.73       10.51      2.15 o 
  -2   3  15      286.18      302.73      7.99 o 
  -1   3  15       30.56       32.96      3.13 o 
   0   3  15      142.30      149.18      5.31 o 
   1   3  15      105.80      100.82      4.32 o 
   2   3  15        8.10        6.23      2.39 o 
   3   3  15       14.39       12.04      3.25 o 
   4   3  15       33.82       27.74      4.23 o 
  -5   4  15        0.02       -0.28      1.76 o 
  -4   4  15        5.56        7.02      1.79 o 
  -3   4  15        8.07        9.27      1.89 o 
  -2   4  15        1.13       -0.82      1.37 o 
  -1   4  15      162.17      156.27      4.75 o 
   0   4  15        4.89        8.45      1.62 o 
   1   4  15      148.16      149.44      6.36 o 
   2   4  15        2.75        2.70      1.90 o 
   3   4  15      154.07      163.39      6.74 o 
   4   4  15        0.00        1.27      1.90 o 
  -5   5  15        7.32        5.59      1.60 o 
  -4   5  15        1.23        1.54      1.55 o 
  -3   5  15       11.06       10.70      2.17 o 
  -2   5  15       41.57       36.31      3.39 o 
  -1   5  15       12.46       17.72      2.06 o 
   0   5  15       19.13       17.22      2.22 o 
   1   5  15        0.00        2.63      2.09 o 
   2   5  15        8.62        9.19      2.19 o 
   3   5  15      131.07      134.70      6.15 o 
   4   5  15       31.22       30.09      4.32 o 
  -5   6  15        2.98        6.81      1.76 o 
  -4   6  15       50.33       57.58      4.10 o 
  -3   6  15        7.73        7.27      1.84 o 
  -2   6  15       38.60       37.06      3.25 o 
  -1   6  15      161.15      146.14      5.01 o 
   0   6  15       96.07       96.69      4.74 o 
   1   6  15        0.69        3.24      1.82 o 
   2   6  15       50.32       44.50      3.67 o 
   3   6  15       42.86       41.98      3.86 o 
   4   6  15       12.01        9.11      3.63 o 
  -4   7  15       29.62       37.35      5.74 o 
  -3   7  15        5.64        4.61      1.86 o 
  -2   7  15       49.20       45.66      3.75 o 
  -1   7  15        0.16       -0.50      1.43 o 
   0   7  15       25.23       26.39      2.90 o 
   1   7  15        3.60        3.53      1.64 o 
   2   7  15       22.64       22.97      2.65 o 
   3   7  15       16.64       20.63      2.49 o 
  -4   8  15        0.30       -1.38      1.38 o 
  -3   8  15        2.87        3.41      1.59 o 
  -2   8  15      101.49      106.37      4.98 o 
  -1   8  15        4.80        5.45      1.69 o 
   0   8  15        5.94        3.66      2.94 o 
   1   8  15       27.20       24.55      3.56 o 
   2   8  15       25.36       28.37      2.94 o 
   3   8  15        0.01        1.92      1.75 o 
  -4   9  15        0.74        5.26      1.73 o 
  -3   9  15      141.56      139.91      5.93 o 
  -2   9  15        4.18        4.48      2.54 o 
  -1   9  15      212.25      222.55      6.88 o 
   0   9  15        1.67        3.46      1.48 o 
   1   9  15        0.57        0.19      1.51 o 
   2   9  15       94.06       88.33      4.59 o 
   3   9  15        0.05       -1.01      1.60 o 
  -3  10  15        0.42        3.79      1.63 o 
  -2  10  15       74.02       72.68      4.42 o 
  -1  10  15       96.43      100.33      7.23 o 
   0  10  15       11.95        6.52      2.83 o 
   1  10  15        4.03        2.88      2.18 o 
   2  10  15       90.20       86.42      4.57 o 
  -3  11  15       42.26       35.77      3.99 o 
  -2  11  15       36.45       38.43      5.12 o 
  -1  11  15       11.02       13.13      2.96 o 
   0  11  15        4.90        3.88      3.61 o 
   1  11  15        0.06        3.45      1.70 o 
   2  11  15      182.66      189.75      9.96 o 
  -2  12  15      210.16      249.41      9.37 o 
  -1  12  15       11.00        9.13      3.25 o 
   0  12  15       16.19       15.36      3.80 o 
   1  12  15        1.46        7.57      2.45 o 
  -4   0  16       12.87        9.50      3.63 o 
  -2   0  16      272.60      277.80     10.33 o 
   0   0  16       21.74       28.43      4.32 o 
   2   0  16        0.13       -0.78      2.11 o 
   4   0  16       37.00       43.42      7.79 o 
  -5   1  16        8.84        8.99      3.90 o 
  -4   1  16        0.00        0.31      1.96 o 
  -3   1  16        0.42        1.96      3.67 o 
  -2   1  16      219.93      224.48      7.73 o 
  -1   1  16       43.66       40.07      3.49 o 
   0   1  16       21.77       22.09      3.24 o 
   1   1  16       60.19       52.56      3.50 o 
   2   1  16       52.23       51.67      4.65 o 
   3   1  16        6.08        4.50      2.68 o 
   4   1  16       21.74       18.13      3.64 o 
  -5   2  16       73.32       75.73      5.54 o 
  -4   2  16       10.78        9.16      2.46 o 
  -3   2  16        6.53        8.68      2.37 o 
  -2   2  16      127.11      137.48      5.28 o 
  -1   2  16      448.24      465.11      9.48 o 
   0   2  16      246.27      255.43      7.03 o 
   1   2  16        3.60        4.92      1.62 o 
   2   2  16       56.53       60.28      4.03 o 
   3   2  16       88.85       82.16      4.31 o 
   4   2  16       12.87       18.42      3.55 o 
  -5   3  16       21.09       24.35      3.36 o 
  -4   3  16        0.87        1.17      3.85 o 
  -3   3  16        8.14       12.25      2.37 o 
  -2   3  16       36.90       32.19      3.91 o 
  -1   3  16      109.73      118.48      4.92 o 
   0   3  16      134.64      138.95      5.18 o 
   1   3  16        0.27        2.34      1.33 o 
   2   3  16      184.49      195.83      7.41 o 
   3   3  16        6.21        9.81      1.89 o 
   4   3  16      156.96      174.23      9.06 o 
  -5   4  16       28.14       29.37      7.26 o 
  -4   4  16        0.00        0.28      1.68 o 
  -3   4  16       15.11       17.57      2.72 o 
  -2   4  16        6.39        6.23      2.45 o 
  -1   4  16      237.21      257.34      7.05 o 
   0   4  16      397.99      403.31      9.87 o 
   1   4  16       97.26      101.33      4.04 o 
   2   4  16      120.99      111.29      5.55 o 
   3   4  16       11.90       14.88      2.24 o 
  -4   5  16        9.81        9.19      1.83 o 
  -3   5  16        2.95        4.51      1.62 o 
  -2   5  16       17.53       14.32      3.64 o 
  -1   5  16       22.35       19.83      2.36 o 
   0   5  16      174.81      184.10      5.92 o 
   1   5  16        5.70        8.43      2.28 o 
   2   5  16       61.32       70.51      4.80 o 
   3   5  16       18.31       18.60      3.02 o 
  -4   6  16        0.03        3.63      2.16 o 
  -3   6  16        4.74        9.35      2.68 o 
  -2   6  16       33.43       35.70      3.35 o 
  -1   6  16        3.47        4.46      2.05 o 
   0   6  16       27.53       28.15      2.00 o 
   1   6  16        1.57        2.87      1.82 o 
   2   6  16       58.59       49.83      4.44 o 
   3   6  16        6.03        4.24      1.82 o 
  -4   7  16        0.00        4.02      2.85 o 
  -3   7  16       19.95       17.49      2.64 o 
  -2   7  16       72.99       70.18      4.00 o 
  -1   7  16       26.34       24.48      2.83 o 
   0   7  16       14.90       19.70      2.66 o 
   1   7  16      249.38      237.92      7.00 o 
   2   7  16       91.58       87.68      4.60 o 
   3   7  16      154.54      148.65     14.28 o 
  -4   8  16       22.61       27.08      3.02 o 
  -3   8  16        7.66        6.87      2.06 o 
  -2   8  16      187.87      177.25      7.83 o 
  -1   8  16       72.04       60.10      6.19 o 
   0   8  16       18.61       11.42      2.00 o 
   1   8  16        1.89        3.58      1.69 o 
   2   8  16       24.03       25.63      2.78 o 
  -3   9  16        0.67        0.83      1.51 o 
  -2   9  16       42.59       39.22      4.46 o 
  -1   9  16       17.34       25.14      4.04 o 
   0   9  16       28.68       29.27      3.73 o 
   1   9  16        6.67        7.95      1.89 o 
   2   9  16        1.06        1.18      1.67 o 
  -2  10  16       18.45       18.80      1.98 o 
  -1  10  16      203.99      204.45      8.37 o 
   0  10  16        6.07        8.88      2.85 o 
   1  10  16        7.30        6.41      2.62 o 
  -1  11  16       47.55       48.63      6.31 o 
   0  11  16        2.84        5.21      2.22 o 
  -3   0  17       31.61       17.60      4.39 o 
  -1   0  17       22.58       27.23      6.01 o 
   1   0  17      326.18      330.11     11.52 o 
   3   0  17       13.79        7.54      4.28 o 
  -4   1  17       33.59       36.22      5.13 o 
  -3   1  17        4.04       -1.59      2.49 o 
  -2   1  17       18.92       19.41      2.37 o 
  -1   1  17      293.85      304.33      7.91 o 
   0   1  17        2.32        6.71      1.93 o 
   1   1  17        0.40        2.78      1.45 o 
   2   1  17       65.63       68.34      4.45 o 
   3   1  17        0.90        4.15      4.35 o 
  -4   2  17       32.02       24.77      3.61 o 
  -3   2  17        0.75        2.99      1.85 o 
  -2   2  17        8.85        7.73      3.27 o 
  -1   2  17      117.53      130.11      5.23 o 
   0   2  17       40.12       42.01      3.36 o 
   1   2  17        7.14        6.17      3.05 o 
   2   2  17       39.79       29.66      3.01 o 
   3   2  17      162.59      149.62      8.42 o 
  -4   3  17       13.34       13.76      2.58 o 
  -3   3  17       11.94       14.02      2.51 o 
  -2   3  17        0.93        2.66      2.07 o 
  -1   3  17      154.40      174.20      5.99 o 
   0   3  17       94.25       92.91      4.36 o 
   1   3  17       67.62       54.95      3.14 o 
   2   3  17        5.43        8.31      2.61 o 
   3   3  17       13.00       14.45      4.16 o 
  -4   4  17      239.31      299.63     12.68 o 
  -3   4  17       33.30       24.24      4.86 o 
  -2   4  17       29.49       29.86      3.59 o 
  -1   4  17      457.51      452.21     10.84 o 
   0   4  17      107.26      106.73      4.55 o 
   1   4  17        2.30        3.03      2.21 o 
   2   4  17        9.81        9.14      2.17 o 
   3   4  17      274.76      249.37      9.95 o 
  -4   5  17        0.05        1.74      2.14 o 
  -3   5  17        2.48        0.89      2.68 o 
  -2   5  17        0.00       -1.27      1.62 o 
  -1   5  17        9.43       10.05      2.08 o 
   0   5  17       21.85       22.75      3.64 o 
   1   5  17       15.40       14.19      2.34 o 
   2   5  17      187.77      177.60      7.05 o 
   3   5  17      124.95      119.26      7.89 o 
  -4   6  17        6.68        3.39      1.80 o 
  -3   6  17        1.37        0.72      1.87 o 
  -2   6  17        0.34        0.21      1.67 o 
  -1   6  17       14.71       15.84      2.59 o 
   0   6  17       15.47        8.35      2.90 o 
   1   6  17        1.73        1.69      1.77 o 
   2   6  17        2.59        1.99      1.79 o 
  -3   7  17        4.88        3.36      1.54 o 
  -2   7  17        6.61        6.91      2.25 o 
  -1   7  17        0.60        4.55      2.82 o 
   0   7  17        7.26        3.81      2.00 o 
   1   7  17        0.14        1.66      1.72 o 
   2   7  17       77.48       74.23      4.85 o 
  -3   8  17       53.44       42.48      3.98 o 
  -2   8  17       12.03        7.99      1.69 o 
  -1   8  17       13.01       12.06      1.72 o 
   0   8  17        0.62        0.75      3.22 o 
   1   8  17       18.92       15.51      2.08 o 
   2   8  17       11.26        8.75      1.90 o 
  -2   9  17      100.46       90.35      4.37 o 
  -1   9  17       14.55       21.05      2.96 o 
   0   9  17        5.27       11.28      2.63 o 
   1   9  17        8.38        9.76      1.98 o 
  -1  10  17      124.29      126.51      6.72 o 
   0  10  17       98.01      110.65      7.77 o 
  -4   0  18        8.03       22.53      4.34 o 
  -2   0  18       44.48       40.48      6.93 o 
   0   0  18      176.65      180.36      8.62 o 
   2   0  18       35.39       34.49      2.73 o 
  -4   1  18       38.36       29.86      3.61 o 
  -3   1  18       34.59       36.76      5.05 o 
  -2   1  18       10.30        8.66      2.11 o 
  -1   1  18        7.35        8.12      1.98 o 
   0   1  18      270.77      285.08      8.30 o 
   1   1  18       17.70       16.07      2.05 o 
   2   1  18       67.54       62.40      4.74 o 
  -4   2  18       51.31       40.87      9.82 o 
  -3   2  18        3.46        3.78      4.59 o 
  -2   2  18      135.51      123.95      9.61 o 
  -1   2  18        7.47       11.27      3.03 o 
   0   2  18       87.14       91.12      4.29 o 
   1   2  18      308.91      311.64      9.07 o 
   2   2  18        4.46       10.54      2.08 o 
  -4   3  18       11.87       16.73      2.80 o 
  -3   3  18        2.59        3.81      2.04 o 
  -2   3  18        1.37        6.72      2.05 o 
  -1   3  18      284.76      305.50      8.00 o 
   0   3  18       73.21       65.70      3.76 o 
   1   3  18       15.56       25.41      4.66 o 
   2   3  18       27.32       22.73      3.83 o 
  -3   4  18        1.39        1.73      2.58 o 
  -2   4  18        0.32        2.54      1.95 o 
  -1   4  18      118.31      132.02      4.99 o 
   0   4  18      113.33      116.65      5.15 o 
   1   4  18        9.21       12.83      2.50 o 
   2   4  18        0.54        0.85      1.66 o 
  -3   5  18       24.02       25.82      2.70 o 
  -2   5  18        2.07        7.32      4.74 o 
  -1   5  18       43.00       35.73      3.42 o 
   0   5  18        4.28        6.16      1.63 o 
   1   5  18       41.25       33.72      3.61 o 
   2   5  18       26.58       33.48      5.87 o 
  -3   6  18        0.84        4.17      1.84 o 
  -2   6  18        0.44        4.05      1.65 o 
  -1   6  18        7.73        9.81      3.90 o 
   0   6  18       46.43       41.68      3.77 o 
   1   6  18      133.74      117.87      9.50 o 
   2   6  18        1.00       -2.86      2.86 o 
  -2   7  18       22.18       13.60      2.26 o 
  -1   7  18        4.05        1.29      1.65 o 
   0   7  18        4.62        0.87      2.18 o 
   1   7  18        7.80        7.79      2.12 o 
  -2   8  18        8.16        5.52      2.70 o 
  -1   8  18        5.92        1.52      4.14 o 
   0   8  18       69.48       64.02      5.48 o 
  -3   0  19        7.66        1.16      3.03 o 
  -1   0  19       10.45        3.21      2.72 o 
   1   0  19       77.76       65.98      4.92 o 
  -3   1  19        0.57        2.55      2.54 o 
  -2   1  19        2.46        0.88      1.92 o 
  -1   1  19        8.14        9.69      1.69 o 
   0   1  19      171.53      175.47      5.91 o 
   1   1  19      178.06      166.47      5.51 o 
   2   1  19        1.44        0.81      1.78 o 
  -3   2  19        7.82       10.39      2.49 o 
  -2   2  19        0.37        6.19      2.46 o 
  -1   2  19       25.49       21.64      2.18 o 
   0   2  19       61.90       55.93      3.32 o 
   1   2  19        1.10        6.89      2.23 o 
   2   2  19        0.16        4.65      3.60 o 
  -3   3  19        0.85        1.50      3.35 o 
  -2   3  19       11.18       13.99      2.73 o 
  -1   3  19       12.34       13.76      1.81 o 
   0   3  19        4.29        7.24      2.92 o 
   1   3  19      162.54      162.02      8.16 o 
  -2   4  19        2.87        8.43      2.31 o 
  -1   4  19       16.00       12.66      2.05 o 
   0   4  19       81.86       85.42      3.91 o 
   1   4  19      131.56      127.30      8.80 o 
  -2   5  19        1.60        3.69      2.39 o 
  -1   5  19        0.01        2.24      1.80 o 
   0   5  19      227.62      221.13      8.00 o 
   1   5  19        0.73       -0.62      1.91 o 
  -1   6  19       10.42       12.91      1.99 o 
   0   6  19      151.15      158.38      6.56 o 
  -2   0  20        0.75       -1.25      3.06 o 
   0   0  20      130.41      130.26      6.84 o 
  -2   1  20        0.42        3.40      2.83 o 
  -1   1  20        0.83       -2.21      2.21 o 
   0   1  20        1.54        3.23      1.58 o 
  -1   2  20       93.17      101.59      6.95 o 
   0   2  20      129.86      113.60      8.19 o 
  -1   3  20       60.49       55.53      3.71 o 
   0   3  20       23.77       18.05      1.94 o 
                                                 
